# Supplementary material for: 5-hydroxymethylcytosine sequencing in plasma cell-free DNA identifies unique epigenomic features in prostate cancer patients resistant to androgen deprivation therapy
Source: medRxiv. 2023 Oct 16:2023.10.13.23296758. Preprint. [Version 1] doi: 10.1101/2023.10.13.23296758 (PMC10615016; doi:10.1101/2023.10.13.23296758)
Supplement: Supplement 1 [file media-1.xlsx]

## Sheet: TableS1
Tble S1. Detil clinicl chrcteristics of ptients
ID	PFS status	Followup (Months)	Race	Age range at start of ADT	Volume	Disease sites (metastasis)	Gleason Score	PSA at enrollment	Treatment before baseline
1	Y	12.7	Caucasian	46-50	METASTATIC LV	bone and retropeiteoneal LN	5+4	65.4	NONE
2	N	24	Caucasian	61-65	METASTATIC LV	bone and retropeiteoneal LN	4+3	29.19	RP-RT+ADT in salavage
3	N	24	African American	66-70	Biochemical recurrance	NA	4+5	3.55	RP-RT
4	Y	9.33333	African American	61-65	METASTATIC HV	BONE,LIVER AND RPLN	NA	679	NONE
5	Y	9.2	Caucasian	75-80	METASTATIC LV	BONE	NA	105.2	NONE
6	N	24	Caucasian	66-70	METASTATIC LV	BONE	5+4	26.74	NONE
7	N	24	Caucasian	66-70	Biochemical recurrance	NA	4+4	0.29	RP-RT
10	N	24	Caucasian	66-70	METASTATIC HV	LUNG	3+4	3.52	RP
11	N	24	ASIAN	61-65	METASTATIC LV	LN	4+4	19.17	NONE
12	N	24	Caucasian	66-70	METASTATIC LV	BONE	5+4	1.87	RP-RT+docetaxel
14	Y	23.2	Caucasian	56-60	METASTATIC LV	BONE	4+3	46	RP-RT
15	Y	11.4	Caucasian	51-55	METASTATIC LV	LN	4+3	28.17	NONE
16	Y	9.7	Caucasian	46-50	METASTATIC HV	LN AND BONE	5+4	3275	NONE
17	N	24	Caucasian	56-60	METASTATIC HV	LN AND BONE	4+5	35.94	NONE
18	N	24	Caucasian	66-70	METASTATIC HV	BONE	4+4	98.36	NONE
19	Y	12.3667	Caucasian	66-70	METASTATIC HV	BONE AND LN	3+4	407	NONE
20	Y	13.3667	Caucasian	75-80	METASTATIC HV	BONE AND LN	4+5	97.17	NONE
21	N	24	Caucasian	71-75	Biochemical recurrance	NA	5+4	2.07	RT
22	N	24	Caucasian	51-55	METASTATIC LV	BONE	3+4	11.58	RP
23	N	24	Caucasian	66-70	METASTATIC LV	LN	3+4	4.62	RT IN CONJUNCTION
24	N	24	Caucasian	61-65	METASTATIC LV	LN	3+4	8.65	RP
25	Y	10	Caucasian	71-75	METASTATIC LV	BONE AND LN	4+5	76.1	NONE
26	Y	23	Caucasian	75-80	METASTATIC HV	BONE	5+5	14.03	NONE
27	N	24	Caucasian	75-80	METASTATIC HV	BONE	3+4	15.26	RP-RT
28	N	24	Caucasian	66-70	METASTATIC LV	BONE	4+4	4.83	NONE
29	N	24	Caucasian	61-65	METASTATIC LV	LN	4+4	20.31	RP-RT
30	Y	13.7667	African American	71-75	METASTATIC HV	BONE AND LUNG/RP LN	4+5	265	NONE
31	Y	6.6	African American	>80	METASTATIC LV	BONE AND LN	5+5	379	NONE
32	N	24	Caucasian	71-75	METASTATIC LV	LN	3+4	184	RP
33	Y	13	Caucasian	61-65	METASTATIC LV	LN	3+4	193	NONE
35	N	24	Caucasian	71-75	Biochemical recurrance	NA	3+4	5.59	RP
36	Y	20.7333	African American	>80	METASTATIC HV	BONE	4+4	194	NONE
37	N	24	Caucasian	>80	METASTATIC HV	LIVER	5+4	14.1	NONE
38	Y	16.3333	Caucasian	71-75	METASTATIC LV	BONE	4+4	14.3	NONE
39	N	24	African American	51-55	METASTATIC HV	bone and retropeiteoneal LN	3+4	224	NONE
41	Y	15.4	Caucasian	71-75	METASTATIC HV	BONE AND LUNG	4+5	596	NONE
42	N	24	Caucasian	>80	METASTATIC LV	BONE	4+5	49.6	RP-RT
43	Y	17.2667	Caucasian	75-80	Biochemical recurrance	NA	3+4	8.72	RT
44	N	24	African American	66-70	METASTATIC LV	BONE	3+4	11.9	RT,cryotherapy
45	N	24	Caucasian	66-70	Biochemical recurrance	NA	4+5	3.42	RP-RT
48	N	24	Caucasian	71-75	METASTATIC LV	BONE	4+5	11	RP-RT
49	N	24	Caucasian	61-65	Biochemical recurrance	NA	3+4	2.01	RP-RT
50	Y	6.86667	African American	61-65	METASTATIC LV	BONE	3+3	24	NONE
51	Y	5.6	Native American	71-75	METASTATIC LV	BONE AND RP	4+5	65	NONE
52	N	24	Caucasian	66-70	METASTATIC HV	LUNG	4+3	2.25	RP-RT
53	N	24	Caucasian	61-65	METASTATIC HV	BONE	4+5	18	NONE
54	N	24	African American	61-65	Biochemical recurrance	NA	4+3	5.19	RT
55	N	24	Caucasian	75-80	METASTATIC LV	LN	3+3	108	RT
56	N	24	Caucasian	71-75	METASTATIC HV	BONE	4+4	280	NONE
57	Y	5.6	Caucasian	>80	METASTATIC LV	BONE	3+4	21.5	RT
59	N	24	Caucasian	66-70	Biochemical recurrance	NA	3+4	2.71	RP
60	N	24	Caucasian	66-70	Biochemical recurrance	NA	4+5	1.53	RP
61	N	24	Caucasian	71-75	Biochemical recurrance	NA	3+4	14	RT
62	N	24	Caucasian	75-80	METASTATIC HV	BONE	5+4	53	NONE
63	N	24	Caucasian	66-70	METASTATIC LV	BONE AND LN	4+5	143	NONE

## Sheet: Table S2
Table S2. Total reads, mappable reads and unique reads
sample ID	type	total reads	noduplicate reads	overall alignment rate (%)	uniq alignment rate (%)
A01	baseline	27819358	20461950	97.37	73.55
A02	baseline	15723329	11981623	98.67	76.2
A03	baseline	11796961	9133370	98.97	77.42
A04	baseline	23000846	17569939	98.48	76.39
A05	baseline	16431152	12515349	98.82	76.17
A06	baseline	24200865	17560484	97.23	72.56
A07	baseline	29147933	21539617	97.87	73.9
A10	baseline	13984442	10709331	98.49	76.58
A11	baseline	21106131	15367305	96.59	72.81
A12	baseline	20780407	15356174	97.66	73.9
A14	baseline	21121263	15677367	97.95	74.23
A15	baseline	15474155	11672861	98.77	75.43
A16	baseline	17958563	13802855	98.8	76.86
A17	baseline	19325956	14323518	97.13	74.12
A18	baseline	13936433	10264639	97.12	73.65
A19	baseline	14736382	11155273	98.65	75.7
A20	baseline	13636645	10340681	98.83	75.83
A21	baseline	14066144	10820422	98.99	76.93
A22	baseline	15350253	11608310	98.69	75.62
A23	baseline	15875533	12216022	98.23	76.95
A24	baseline	24715243	18118368	97.03	73.31
A25	baseline	14883205	11218994	98.54	75.38
A26	baseline	18303377	14265567	98.57	77.94
A27	baseline	18645100	13856957	98.12	74.32
A28	baseline	21997693	16426564	98.29	74.67
A29	baseline	13674014	10477683	98.89	76.62
A30	baseline	20134664	15262156	98.21	75.8
A31	baseline	23349551	17740145	98.63	75.98
A32	baseline	12334178	9571580	99.02	77.6
A33	baseline	18567988	14135372	98.68	76.13
A35	baseline	22286665	16668318	97.86	74.79
A36	baseline	22337955	16766866	98.39	75.06
A37	baseline	22890257	16981665	97.99	74.19
A38	baseline	25726387	19338970	97.79	75.17
A39	baseline	16102655	12419297	98.66	77.13
A41	baseline	21645621	16512374	98.73	76.29
A42	baseline	20906092	15813759	98.48	75.64
A43	baseline	23468644	17262090	96.79	73.55
A44	baseline	12524917	9614832	98.61	76.77
A45	baseline	19300572	14428679	97.66	74.76
A48	baseline	16691812	12361462	97.95	74.06
A49	baseline	6026659	4676531	99.16	77.6
A50	baseline	15177313	11146089	97.76	73.44
A51	baseline	24305193	18196128	98.16	74.87
A52	baseline	10488738	8074131	99.22	76.98
A53	baseline	17311924	12777518	97.52	73.81
A54	baseline	22847878	16707897	97.27	73.13
A55	baseline	11444668	8675504	98.57	75.8
A56	baseline	16668404	12811316	98.37	76.86
A57	baseline	20358615	15218646	97.85	74.75
A59	baseline	7565712	5812910	98.09	76.83
A60	baseline	23377161	17247033	97.85	73.78
A61	baseline	12086701	9279822	99.01	76.78
A62	baseline	22594889	16968170	98.3	75.1
A63	baseline	19617064	15092055	98.9	76.93
B01	3-month	27189806	19910791	97.91	73.23
B02	3-month	25022768	18423142	97.54	73.63
B03	3-month	15143681	11482123	98.45	75.82
B04	3-month	13041700	10102841	99.01	77.47
B05	3-month	16659715	12613907	98.93	75.72
B06	3-month	14512739	10924881	98.42	75.28
B07	3-month	25256864	18678718	97.67	73.96
B10	3-month	23812632	17811481	97.97	74.8
B11	3-month	20149163	14754742	97.29	73.23
B12	3-month	20718958	15399909	97.45	74.33
B14	3-month	19979463	14689283	97.83	73.52
B16	3-month	18664589	13862412	97.78	74.27
B17	3-month	20237999	15187177	98.04	75.04
B18	3-month	13079333	9659312	97.58	73.85
B19	3-month	16839928	12463556	97.75	74.01
B20	3-month	9728111	7449890	98.94	76.58
B21	3-month	22743521	16426530	96.62	72.23
B22	3-month	14905258	11302141	98.87	75.83
B23	3-month	26573295	20129719	98.52	75.75
B24	3-month	23895656	17571748	98.03	73.54
B25	3-month	14342019	10727497	98.63	74.8
B26	3-month	24581058	18504586	98.11	75.28
B27	3-month	19735653	14652127	98.26	74.24
B28	3-month	19689870	14752659	98.57	74.93
B29	3-month	20812144	15637648	98.22	75.14
B30	3-month	19232874	14225125	97.75	73.96
B31	3-month	21936636	16607843	98.57	75.71
B32	3-month	19105136	14585192	98.79	76.34
B33	3-month	18824197	14405745	98.66	76.53
B35	3-month	42432857	31391276	97.57	73.98
B36	3-month	15956111	12163985	98.83	76.23
B37	3-month	22716226	17303010	98.92	76.17
B38	3-month	13586430	10427681	98.81	76.75
B39	3-month	17815263	13519438	98.63	75.89
B41	3-month	19646532	15065936	98.88	76.68
B42	3-month	23985751	18044022	98.22	75.23
B43	3-month	13605650	10363967	98.84	76.17
B44	3-month	13845498	10648442	98.9	76.91
B45	3-month	20282831	15033976	97.48	74.12
B46	3-month	20445013	15498136	98.09	75.8
B48	3-month	16623626	12241785	97.59	73.64
B49	3-month	16458817	12088340	97.13	73.45
B50	3-month	10111645	7570047	98.09	74.86
B51	3-month	21400544	16128006	97.96	75.36
B52	3-month	12890713	9650411	98.49	74.86
B53	3-month	20630862	15275825	97.93	74.04
B54	3-month	9299388	7041746	98.56	75.72
B55	3-month	18111966	13518068	97.99	74.64
B56	3-month	12606775	9818229	99.09	77.88
B57	3-month	19515613	14563601	98	74.63
B59	3-month	18057138	13533216	97.91	74.95
B60	3-month	17675605	13401693	98.81	75.82
B61	3-month	13018397	9957918	98.98	76.49
B62	3-month	15216353	11508525	98.52	75.63
B63	3-month	7108695	5412960	97.55	76.15
C02	24-month	14049554	10713733	98.99	76.26
C03	24-month	16366935	12570355	98.73	76.8
C06	24-month	23803285	17520240	97.88	73.6
C07	24-month	24837843	18481704	97.45	74.41
C10	24-month	18460973	14021729	98.27	75.95
C11	24-month	22964293	16772520	97.38	73.04
C12	24-month	20114545	14924274	97.58	74.2
C17	24-month	18022011	13390094	97.26	74.3
C18	24-month	14721629	10661281	95.08	72.42
C35	24-month	12857903	9821417	98.82	76.38
C37	24-month	21873401	16684942	98.58	76.28
C39	24-month	13650622	10479191	98.98	76.77
C42	24-month	24379268	18352062	98.01	75.28
C44	24-month	11309740	8684915	98.74	76.79
C49	24-month	12898083	9644576	98.36	74.78
D01	at progression	24289967	17948038	97.75	73.89
D04	at progression	15154079	11615669	98.84	76.65
D05	at progression	14231767	10912821	98.9	76.68
D14	at progression	20838300	15182389	96.24	72.86
D15	at progression	16729202	12866800	98.82	76.91
D16	at progression	20812268	15523598	98	74.59
D19	at progression	14124621	10638358	98.46	75.32
D20	at progression	15270131	11367168	98.28	74.44
D25	at progression	15036138	11090180	98.02	73.76
D31	at progression	20807884	15860364	98.73	76.22
D38	at progression	19256199	14722152	98.94	76.45
D41	at progression	25674276	19012447	97.82	74.05
D51	at progression	21327595	15998735	98.48	75.01
D57	at progression	21481973	15912115	97.27	74.07
G01	whole blood gDNA	18098330	13431076	98.64	74.21
G02	whole blood gDNA	17049038	12593704	98.73	73.87
G03	whole blood gDNA	19620258	14566476	98.73	74.24
G04	whole blood gDNA	14990120	11097947	98.46	74.04
G05	whole blood gDNA	17810296	13320669	98.53	74.79
G06	whole blood gDNA	15106415	11214634	98.76	74.24
G07	whole blood gDNA	17143698	12534605	98.55	73.11
G08	whole blood gDNA	18050440	13166491	98.43	72.94
H01	healthy cfDNA	18232005	13557754	97.98	74.36
H02	healthy cfDNA	18484853	13789891	98.04	74.6
H03	healthy cfDNA	19328464	14571534	98.56	75.39
H04	healthy cfDNA	21660272	16212664	97.99	74.85
H05	input control	23672635	17164921	95.82	72.51
H06	healthy cfDNA	17217335	13125048	98.61	76.23
H07	healthy cfDNA	15175167	11133052	96.23	73.36
H08	healthy cfDNA	17312413	13189064	98.59	76.18

## Sheet: Table S3
Table S3. Differentially methylated genes (DMGs) between disease progression and non-progression patients
Geneid	log2FoldChange	pvalue	padj
CCDC85C	0.350765	2.98e-08	0.000378531
CYSLTR2	-0.312657	3.29e-08	0.000378531
LOC105372441	0.752121	1.03e-07	0.00057282
CASZ1	0.334569	1.13e-07	0.00057282
PDGFA	0.389976	1.35e-07	0.00057282
MAL2	1.20062	1.72e-07	0.00057282
NFIX	0.261657	1.75e-07	0.00057282
C5orf38	1.43004	2.99e-07	0.000794318
SDC1	0.406115	3.11e-07	0.000794318
CDC42BPB	0.190595	6.88e-07	0.00126908
RPH3A	-0.235735	7.17e-07	0.00126908
USP6	-0.230555	7.34e-07	0.00126908
IRX4	0.860282	7.48e-07	0.00126908
SLC22A23	0.188435	7.78e-07	0.00126908
JPH1	0.843485	8.28e-07	0.00126908
GRHL2	0.741766	9.07e-07	0.00127372
ATP6V1C2	0.198325	9.42e-07	0.00127372
BAIAP2L1	0.491554	1.09e-06	0.00139325
PC	0.224744	1.42e-06	0.00170958
PPP1R13B	0.228102	1.54e-06	0.00170958
LOC100507516	1.05138	1.62e-06	0.00170958
MFSD4A	0.352512	1.75e-06	0.00170958
LINC02003	0.860351	1.76e-06	0.00170958
SSBP3	0.138519	1.79e-06	0.00170958
ARHGAP39	0.41961	1.92e-06	0.00176524
FCRL1	-0.395956	2.17e-06	0.00186474
JAG1	0.211405	2.2e-06	0.00186474
RTN4RL1	0.21377	2.27e-06	0.00186474
SEZ6L	-0.217922	2.82e-06	0.00221058
MEX3D	0.31867	2.89e-06	0.00221058
MIR2052HG	0.913932	3.01e-06	0.00221283
PCAT1	0.719772	3.08e-06	0.00221283
FAM83H-AS1	0.351383	3.65e-06	0.00254244
SIM2	0.530541	3.87e-06	0.00254608
SYT7	0.334955	3.88e-06	0.00254608
CLMN	0.155198	4.41e-06	0.00274141
SYBU	0.428439	4.41e-06	0.00274141
LOC101928306	-0.249699	4.93e-06	0.00290405
PDE9A	0.182759	4.97e-06	0.00290405
PVT1	0.294672	5.22e-06	0.00290405
WNT5A	0.704173	5.3e-06	0.00290405
ALDH1A3	0.424684	5.35e-06	0.00290405
ENTPD6	0.210714	5.43e-06	0.00290405
LOC101926892	0.599183	5.58e-06	0.0029128
ANKRD18DP	-0.302129	6.14e-06	0.00313557
FLNB	0.292164	6.66e-06	0.00332855
STC2	0.396766	6.92e-06	0.00335954
KLK11	0.697096	7.02e-06	0.00335954
GREB1	0.317887	7.37e-06	0.00345673
USP42	0.158128	7.7e-06	0.00353652
HOXA-AS3	0.502892	8.92e-06	0.00398648
SHLD2P1	-0.274169	9.02e-06	0.00398648
EYA2	0.448808	9.69e-06	0.00420183
GATA2	0.422818	1.05e-05	0.0044659
CHRM1	0.319096	1.1e-05	0.00454358
NDRG1	0.353276	1.12e-05	0.00454358
SLC22A14	-0.155041	1.13e-05	0.00454358
MYO10	0.351236	1.22e-05	0.00481369
ME2	-0.138124	1.27e-05	0.00494611
GTF2IRD1	0.239622	1.37e-05	0.00517682
MIRLET7BHG	0.283831	1.37e-05	0.00517682
LINC00673	0.497528	1.47e-05	0.00546521
PYGB	0.205413	1.51e-05	0.005478
GAD2	-0.305842	1.53e-05	0.005478
ZNF365	-0.215999	1.7e-05	0.00579753
DIP2C	0.265392	1.7e-05	0.00579753
HAND1	0.751066	1.72e-05	0.00579753
SPDEF	0.354224	1.73e-05	0.00579753
RXFP1	-0.212295	1.74e-05	0.00579753
NACA4P	1.18477	1.8e-05	0.00590092
PSCA	0.411518	1.83e-05	0.00592736
LYPLA1	0.196353	1.88e-05	0.00596555
FAM222A	0.330647	1.9e-05	0.00596555
PEMT	0.218548	1.92e-05	0.00596555
HRAT92	0.420665	2.07e-05	0.0063421
KLKP1	0.869949	2.2e-05	0.00643728
CCND1	0.325505	2.2e-05	0.00643728
FARP1	0.334089	2.2e-05	0.00643728
MS4A4E	-0.2689	2.21e-05	0.00643728
CHMP4C	0.518292	2.29e-05	0.00656366
LRP5	0.227335	2.32e-05	0.0065759
LINC01509	0.344705	2.35e-05	0.00658632
CBFA2T2	0.167382	2.52e-05	0.00697682
PRNCR1	0.368477	2.6e-05	0.00704425
FAT1	0.666167	2.61e-05	0.00704425
ANKH	0.207743	2.65e-05	0.00708407
PERM1	0.367907	2.73e-05	0.00712996
TBX2	0.496694	2.74e-05	0.00712996
FSTL1	0.281908	2.78e-05	0.00712996
METTL27	0.230402	2.79e-05	0.00712996
PARP4	-0.131166	3.03e-05	0.00763019
TFAP2A	0.620305	3.07e-05	0.00763019
ADGRG5	-0.211384	3.13e-05	0.00763019
LOC101927495	0.389627	3.18e-05	0.00763019
AGO2	0.208268	3.19e-05	0.00763019
HOXC4	0.729125	3.22e-05	0.00763019
SNX31	0.349053	3.22e-05	0.00763019
PMEPA1	0.432287	3.3e-05	0.00763019
TBC1D16	0.197131	3.34e-05	0.00763019
TNIP3	-0.212252	3.34e-05	0.00763019
MIR193BHG	0.338288	3.38e-05	0.00763019
TRAP1	0.159171	3.39e-05	0.00763019
SSTR1	0.605452	3.46e-05	0.00771427
SHLD2P3	-0.255108	3.52e-05	0.00775706
PLCL2	-0.158547	3.54e-05	0.00775706
LINC01395	0.875869	3.75e-05	0.00813812
PLPP1	0.282963	3.95e-05	0.00847578
RHPN2	0.353537	4.05e-05	0.00861563
CACNG3	-0.243796	4.2e-05	0.00865608
DNAAF5	0.162624	4.23e-05	0.00865608
DOCK2	-0.200504	4.24e-05	0.00865608
TNS3	0.162838	4.29e-05	0.00865608
LYST	-0.121184	4.29e-05	0.00865608
PLA2G2E	0.519623	4.29e-05	0.00865608
SLC30A4	0.472777	4.39e-05	0.00875412
OPRK1	0.916662	4.43e-05	0.00875412
FAM83H	0.310461	4.46e-05	0.00875412
TPD52	0.37641	4.79e-05	0.00932974
ELF3	0.475813	4.93e-05	0.00934936
WNK2	0.248914	4.97e-05	0.00934936
ZFHX3	0.157499	5.07e-05	0.00934936
ITGAD	-0.204867	5.07e-05	0.00934936
PDZRN3	0.680506	5.08e-05	0.00934936
LOC101929268	0.304694	5.09e-05	0.00934936
PABPC1	0.32965	5.12e-05	0.00934936
SIRPG	-0.310512	5.16e-05	0.00934936
PARD6B	0.216377	5.17e-05	0.00934936
AP4B1	-0.362823	5.37e-05	0.00963385
C6orf132	0.175717	5.42e-05	0.00965651
SSR4P1	0.363517	5.52e-05	0.00976529
LINC02297	1.09779	5.61e-05	0.00977195
LRRC8E	0.233785	5.63e-05	0.00977195
AFF2	-0.231701	5.66e-05	0.00977195
CERS4	0.175454	5.71e-05	0.00977321
AMOTL1	0.20862	5.74e-05	0.00977321
ZNF680	0.387249	5.79e-05	0.00978001
EGFR	0.386734	5.84e-05	0.00978975
CD55	-0.203434	5.99e-05	0.00992225
VSIG10L2	0.416147	6e-05	0.00992225
TATDN1	0.182436	6.07e-05	0.00992704
CHUK	-0.223843	6.17e-05	0.00992704
SOX13	0.363322	6.17e-05	0.00992704
CCL18	-0.363013	6.19e-05	0.00992704
CYB5A	0.196734	6.26e-05	0.00992704
MS4A6A	-0.345033	6.26e-05	0.00992704
CD9	0.202137	6.47e-05	0.0101797
TCIM	1.28363	6.53e-05	0.0102074
PXDN	0.374485	6.64e-05	0.0102241
SPTBN2	0.23201	6.66e-05	0.0102241
RETREG1	0.352783	6.73e-05	0.0102241
TSPAN7	-0.157489	6.76e-05	0.0102241
SBSPON	0.27512	6.76e-05	0.0102241
USP17L12	-0.666917	6.88e-05	0.010272
FBXL16	0.373712	6.97e-05	0.010272
SPATA2	0.198435	7.05e-05	0.010272
DLX2	0.735105	7.06e-05	0.010272
PAK4	0.183754	7.06e-05	0.010272
TSPAN9	0.159466	7.06e-05	0.010272
TSNARE1	0.175821	7.26e-05	0.0104916
TMPRSS2	0.404151	7.31e-05	0.0104962
PAX9	0.773382	7.46e-05	0.0106477
LOC285626	-0.260345	7.51e-05	0.0106564
MLPH	0.180454	7.67e-05	0.0108101
SMOC2	0.617052	7.75e-05	0.0108445
LINC01315	0.372856	7.79e-05	0.0108445
LINC01939	0.944254	7.85e-05	0.0108678
CTSC	-0.220891	8.07e-05	0.0109482
SIRLNT	0.68286	8.07e-05	0.0109482
C1orf198	0.181671	8.08e-05	0.0109482
CANT1	0.196132	8.1e-05	0.0109482
LOC100288728	-0.260488	8.49e-05	0.0114063
PTP4A3	0.278	8.77e-05	0.0116964
C14orf180	0.330837	8.81e-05	0.0116964
NTN3	0.390511	8.94e-05	0.0117593
CXADR	0.312892	8.96e-05	0.0117593
FOLH1	0.639159	9.15e-05	0.0118376
ZNF763	-0.241903	9.16e-05	0.0118376
CDH13	-0.203113	9.17e-05	0.0118376
ZNF655	-0.21233	9.24e-05	0.0118629
HOXC11	1.03417	9.4e-05	0.0119825
ARHGAP40	0.309454	9.44e-05	0.0119825
LOC105371267	0.252191	9.67e-05	0.0121524
EEFSEC	0.185772	9.68e-05	0.0121524
LINC01558	0.33959	0.000100764	0.0125472
KRTAP3-1	1.49514	0.000101019	0.0125472
TPRN	0.241094	0.000103439	0.0127786
AKAP1	0.159161	0.000104146	0.0127971
KLK14	0.53511	0.000105743	0.0128914
CLDN14	0.253739	0.000106035	0.0128914
TANC1	0.159485	0.00010754	0.0130055
CSAD	0.23451	0.000113948	0.0136888
NEDD4L	0.220681	0.000114381	0.0136888
TBX10	0.383452	0.000116021	0.0138132
CARM1	0.151976	0.000117924	0.0139674
JPT2	0.169435	0.000118762	0.0139945
FCRL2	-0.267501	0.000120313	0.0140477
DUSP8	0.263653	0.000120973	0.0140477
MNX1-AS1	0.755384	0.000121378	0.0140477
HORMAD2	-0.15661	0.000121659	0.0140477
ZBTB10	0.448291	0.000122294	0.0140504
RDH10-AS1	0.26161	0.000123718	0.0141262
ARFGEF3	0.320271	0.000124184	0.0141262
DSP	0.198231	0.000125028	0.0141522
MCF2L	0.19486	0.000126245	0.014168
MEIKIN	-0.20353	0.000126401	0.014168
BAIAP2	0.234902	0.000128152	0.0141822
LRIG3	0.631435	0.000128341	0.0141822
BMP7	0.376657	0.000128379	0.0141822
ALDH3B2	0.313023	0.000129779	0.0142682
RXFP2	-0.216223	0.000133264	0.0145434
PUF60	0.284741	0.000133893	0.0145434
EIF2AK1	0.174981	0.000134428	0.0145434
PAM	-0.199919	0.000134813	0.0145434
QRSL1	-0.154017	0.000135792	0.0145805
FAM174B	0.305305	0.000138981	0.0147352
NIBAN2	0.184509	0.000139109	0.0147352
PTPRF	0.16181	0.000139606	0.0147352
ST14	0.188806	0.000139798	0.0147352
SDK1	0.418591	0.000142128	0.0148577
SYNE1	-0.143576	0.000142784	0.0148577
TCFL5	0.155237	0.0001429	0.0148577
AIMP2	0.212091	0.000143817	0.0148857
NEURL1B	0.147062	0.000146215	0.0150616
OR10J1	-0.26027	0.000146828	0.0150616
SULT2B1	0.155815	0.00015071	0.0153912
TSKU	0.340812	0.000152994	0.0154603
PHOX2A	0.357952	0.000153367	0.0154603
SEMA3F	0.224156	0.000153406	0.0154603
LOC102724710	0.682621	0.000154394	0.015492
RUVBL1	0.162971	0.000155235	0.0155087
BCAR1	0.178053	0.000159242	0.0157896
MIR100HG	-0.201147	0.000159421	0.0157896
TRAPPC9	0.135273	0.000162972	0.0160719
FAM110B	0.339676	0.000166727	0.016372
SUN1	0.163521	0.000168786	0.0164856
SIGLEC6	-0.292844	0.000169319	0.0164856
LINC00514	0.279518	0.000171889	0.01661
TIGAR	-0.179918	0.000172042	0.01661
MS4A14	-0.280765	0.000173015	0.0166341
C2orf72	0.410138	0.000176226	0.016781
OSMR-AS1	0.390927	0.000176411	0.016781
MACROD1	0.143035	0.000176734	0.016781
AGAP1	0.247411	0.000178842	0.0168471
LOC105378127	0.382554	0.000179149	0.0168471
TCN1	-0.308587	0.00017963	0.0168471
DAB2IP	0.144455	0.000180523	0.016862
SLAMF7	-0.214909	0.000183647	0.0170844
CYBB	-0.257312	0.00018726	0.0173503
CCN4	0.160871	0.00018955	0.0174246
IMPAD1	0.220144	0.000189579	0.0174246
BCAS4	0.139035	0.000196177	0.0179591
EXT1	0.222442	0.000198976	0.0180587
COLCA2	0.559174	0.00019945	0.0180587
USP17L22	-0.617984	0.000199622	0.0180587
OSR1	0.388974	0.000201563	0.018097
FCRL3	-0.285385	0.000201621	0.018097
KCNIP3	0.205601	0.000203764	0.0181692
ZNF704	0.320708	0.000204006	0.0181692
PCCA-DT	0.393364	0.000206391	0.0183106
GPR141	-0.209627	0.00021064	0.0186157
LOC100996654	0.270927	0.000212675	0.0187024
LAD1	0.341572	0.000213249	0.0187024
LOC285889	0.661611	0.000214715	0.0187594
CFC1	0.766076	0.000220582	0.0191525
NTPCR	0.160773	0.000221016	0.0191525
BOP1	0.312557	0.000221715	0.0191525
CYTH3	0.184719	0.000223089	0.019199
BMX	-0.19224	0.000224363	0.0192011
ULK4P1	-0.265107	0.000224784	0.0192011
EFCAB5	-0.153189	0.000226988	0.0192518
ZNF804A	-0.211217	0.000227138	0.0192518
SERPINB8	-0.174714	0.000227892	0.0192518
LINC01934	-0.15227	0.000233045	0.0195723
GPT2	0.16907	0.000234021	0.0195723
VENTXP1	1.25117	0.00023424	0.0195723
COG6	-0.190671	0.000235816	0.0196325
DLGAP3	-0.152555	0.000237573	0.0197074
ELDR	0.370009	0.000241381	0.0199512
PRR15	0.501106	0.00024237	0.0199612
SLFN11	-0.230386	0.000243823	0.0200092
SCN10A	-0.225447	0.000245188	0.0200496
TMEM170B	-0.1615	0.000250503	0.0203537
PKP1	0.28672	0.000250679	0.0203537
FAM151B	-0.169723	0.000252519	0.0204309
WWC1	0.199562	0.000257842	0.0206898
OOSP1	-0.248604	0.000258399	0.0206898
FCRL4	-0.328983	0.000258419	0.0206898
FGD1	0.191372	0.000260192	0.0207594
AFDN	0.258555	0.000262893	0.0208061
PTPN21	0.32813	0.000263022	0.0208061
TUFT1	0.209648	0.000266088	0.0208061
SRPX2	0.180831	0.000266182	0.0208061
PLEKHA1	-0.139717	0.00026661	0.0208061
PITX1	0.404059	0.000267076	0.0208061
TXNDC8	-0.177716	0.000267169	0.0208061
NXN	0.173376	0.000268053	0.0208061
RNF187	0.203747	0.000269025	0.0208061
SSTR5	0.546812	0.000269833	0.0208061
LINC02800	0.149782	0.000271114	0.0208106
MAPK15	0.320494	0.000271773	0.0208106
MTUS1	0.309485	0.000272671	0.0208106
LMF1	0.173584	0.000273514	0.0208106
RECQL4	0.308642	0.000274927	0.0208491
LOC401478	-0.238987	0.000276659	0.02085
CD276	0.183789	0.000276947	0.02085
KRT24	0.531147	0.000277661	0.02085
AKAIN1	-0.288925	0.000279879	0.0208768
CENPK	-0.205104	0.000280523	0.0208768
GNAL	-0.138431	0.000284191	0.0208768
SIRPD	-0.298608	0.000284339	0.0208768
LINC01694	-0.257594	0.00028449	0.0208768
CPNE8	-0.189009	0.000284527	0.0208768
HHIPL1	0.172769	0.000284987	0.0208768
KCNA6	-0.190204	0.000285287	0.0208768
IL1RL1	-0.181163	0.00028753	0.0209061
RAB11FIP3	0.168922	0.000288484	0.0209061
DNASE1L2	0.389446	0.000288966	0.0209061
LINC02310	0.588464	0.000289327	0.0209061
SCRIB	0.262325	0.000291575	0.0210026
FOXP4	0.149355	0.000295696	0.0211694
IATPR	-0.237162	0.000295734	0.0211694
SOX21	0.671975	0.000296953	0.0211906
CCDC146	-0.118167	0.000298081	0.0212052
LINC02801	-0.190256	0.000299839	0.0212645
AGO3	-0.100385	0.000301707	0.02133
CDC40	-0.162975	0.000303026	0.02133
LINC01221	-0.21226	0.000303547	0.02133
UGDH	0.248059	0.000311017	0.0217883
PTPRC	-0.179242	0.000313459	0.0218389
HOTAIR	0.720478	0.00031456	0.0218389
PRRX2	0.174614	0.000314724	0.0218389
MMP2-AS1	-0.200806	0.000315541	0.0218389
CYTL1	-0.401303	0.000317402	0.0218456
ASCL4	0.384139	0.00031754	0.0218456
LIFR	0.417397	0.000319862	0.0219062
ANGPTL4	0.208816	0.000320365	0.0219062
OSR2	0.564508	0.000321281	0.0219062
TMEM120A	0.261142	0.000322684	0.0219368
CFAP58	-0.170914	0.000326384	0.0221229
CD200R1	-0.232361	0.000328177	0.022179
STK32B	-0.177808	0.000331976	0.0222861
FCRLA	-0.375009	0.000332268	0.0222861
PCAT6	0.687339	0.000332671	0.0222861
RDH10	0.304695	0.000336338	0.022433
TMEM71	-0.170536	0.000336818	0.022433
ASB9P1	0.430678	0.000338192	0.0224595
C3orf56	0.582169	0.000339481	0.0224801
HRCT1	0.352768	0.000345586	0.0228186
POP1	0.213727	0.000347514	0.0228644
CARD10	0.170071	0.000348269	0.0228644
SLC26A8	-0.117463	0.000350003	0.0229127
ANKRD46	0.225711	0.00035107	0.0229173
SPTA1	-0.25484	0.000353525	0.0230122
ESRP1	0.34817	0.000355412	0.0230696
ZIC3	0.635065	0.000358934	0.0231817
AOPEP	0.0951646	0.000359157	0.0231817
LOC100506858	0.61367	0.000365167	0.0234059
BMP4	0.47329	0.000366084	0.0234059
TFEC	-0.214783	0.000368131	0.0234059
GDAP1	0.416159	0.0003687	0.0234059
LOC100134391	-0.235837	0.000368745	0.0234059
LINC00205	0.206299	0.000369423	0.0234059
GTF2IP7	0.445999	0.000369759	0.0234059
LOC101927480	1.08284	0.000372192	0.0234117
NLRC4	-0.157666	0.000372563	0.0234117
DAZL	-0.250872	0.000372908	0.0234117
LIPJ	-0.276068	0.000374418	0.0234424
GNG2	-0.190655	0.000381544	0.0238237
RARRES2	0.316667	0.000386235	0.0240122
GRAMD1B	-0.142072	0.000386653	0.0240122
ADCK5	0.165778	0.000389734	0.0241383
TMCC3	0.216203	0.000392212	0.0241387
INTS8	0.167201	0.000393081	0.0241387
DRAIC	0.292734	0.000393368	0.0241387
LINC01087	0.449519	0.000394736	0.0241387
CLEC2B	-0.200324	0.000395361	0.0241387
HOXC8	0.635778	0.000396043	0.0241387
LINC01350	-0.192855	0.000398339	0.0241412
IP6K2	0.175533	0.000400124	0.0241412
GRAMD2A	0.173711	0.000400945	0.0241412
KLRG1	-0.150808	0.000402756	0.0241412
CEP85L	-0.129542	0.000403806	0.0241412
ZFAT	0.16135	0.00040388	0.0241412
LINC02135	-0.477307	0.000404488	0.0241412
TMC5	0.284868	0.000405209	0.0241412
SLC7A2	0.494119	0.00040554	0.0241412
LINC01716	0.34266	0.00040912	0.0242485
RNF175	-0.19394	0.000409631	0.0242485
EPS8L2	0.200694	0.000410508	0.0242485
CAPN5	0.190231	0.000413346	0.0243475
PLA2G2F	0.374149	0.000414305	0.0243475
SCLT1	-0.139607	0.00042109	0.0246632
AR	0.277492	0.000421956	0.0246632
TBX2-AS1	0.320074	0.000422895	0.0246632
WDFY4	-0.189965	0.000426975	0.0247678
DEPTOR	0.196293	0.000427883	0.0247678
SP8	0.539623	0.000427923	0.0247678
GPATCH11	-0.223906	0.000429628	0.024804
PROKR2	-0.293559	0.000443273	0.0255277
SH3BP4	0.213889	0.000446934	0.0256741
TRIL	0.364624	0.000450962	0.025802
PLXNA1	0.247975	0.000451405	0.025802
NKD2	0.175808	0.000454162	0.0258951
RCBTB2	-0.150525	0.000456573	0.0259682
LINC02389	0.340427	0.000461439	0.0261659
B3GALT5	0.384995	0.000462327	0.0261659
CEACAM4	-0.319009	0.000467539	0.0263698
CNTRL	-0.131166	0.000468225	0.0263698
GLYATL3	0.299593	0.000471478	0.0264337
C12orf49	0.134774	0.000471661	0.0264337
NKX6-1	0.464597	0.00047317	0.026449
ACAP2	-0.0922953	0.00047464	0.026449
RAB40C	0.19821	0.000475387	0.026449
ELK4	0.275723	0.000479532	0.0266152
CNKSR3	0.121059	0.000481809	0.0266491
TANK	-0.130286	0.000482462	0.0266491
CYTIP	-0.218891	0.000488709	0.0268749
TJP1	0.29827	0.000490154	0.0268749
CFC1B	0.609959	0.000491663	0.0268749
HRAS	0.273037	0.000492396	0.0268749
TRPV6	0.284334	0.000492398	0.0268749
COBL	0.231019	0.000494825	0.0269256
HCK	-0.187991	0.00049604	0.0269256
LOC101927830	-0.224168	0.000496843	0.0269256
SP100	-0.150969	0.000500843	0.0269984
RNF224	0.336533	0.000501734	0.0269984
STAMBPL1	-0.186538	0.000503543	0.0269984
DACT2	0.38608	0.00050391	0.0269984
SAMSN1	-0.202208	0.000504062	0.0269984
SQLE	0.165237	0.00050877	0.0270984
XRCC3	0.188584	0.000508981	0.0270984
LMTK2	0.161447	0.000509465	0.0270984
LOC105371998	0.17381	0.000512194	0.0271806
TTC6	0.518489	0.000517331	0.0273899
HOMER2	0.131547	0.000520715	0.0275057
AGAP3	0.146815	0.000523524	0.0275907
CCDC30	-0.134462	0.000530107	0.0278546
CXCR2	-0.209448	0.000530957	0.0278546
GATA2-AS1	0.295769	0.000533054	0.0279009
CREB3L2	0.116101	0.000535266	0.0279019
PEX10	0.214226	0.000535819	0.0279019
SDC2	0.32836	0.000536715	0.0279019
TMEM70	0.240689	0.000545205	0.0282793
ATP6V1H	0.210924	0.000549733	0.0284152
RNF32	0.26139	0.000550299	0.0284152
PPP5D1	-0.101174	0.00055191	0.0284345
RCN2	-0.186634	0.000556376	0.0285224
BTG4	-0.218223	0.000556929	0.0285224
ELOVL2-AS1	0.225928	0.000557341	0.0285224
SMPDL3A	0.286509	0.000562496	0.0287099
RBBP4	0.133359	0.000563503	0.0287099
DEFB129	-0.517115	0.00056988	0.0289706
SCNN1G	0.330544	0.000573734	0.0291021
ST8SIA4	-0.242829	0.000576237	0.0291647
PYHIN1	-0.24194	0.000578513	0.0292156
IKZF1	-0.232104	0.00058198	0.0292687
FGF6	-0.2253	0.000582637	0.0292687
POU2AF1	0.198538	0.000584387	0.0292687
PPIP5K2	-0.170549	0.00058466	0.0292687
C9orf85	0.142145	0.000588914	0.0294176
AMN	0.222299	0.000591428	0.0294495
SIRPB2	-0.207035	0.000593051	0.0294495
ALPK1	-0.123542	0.000593648	0.0294495
ACE	0.185433	0.00059468	0.0294495
PHF13	0.177033	0.000597282	0.0294796
C7orf50	0.198791	0.000597854	0.0294796
ZNF350	-0.285144	0.000600327	0.029515
IER3	0.674945	0.00060114	0.029515
CBL	-0.107426	0.000603073	0.0295467
LGR4	0.235141	0.000610554	0.0298054
TFAP2B	0.562427	0.000610948	0.0298054
SLCO4C1	-0.275738	0.000612601	0.0298228
GTF2I	0.165053	0.000614068	0.029831
ZFHX4	0.501566	0.000616508	0.0298423
CTNNA1	0.102423	0.000617189	0.0298423
STK25	0.183247	0.000618664	0.0298423
ERGIC1	0.139037	0.000619818	0.0298423
SLC26A4-AS1	0.436597	0.000620795	0.0298423
ASNSP1	0.704101	0.000624373	0.0299243
LINC01277	-0.169226	0.000626363	0.0299243
DERL1	0.164829	0.000626407	0.0299243
HLCS	0.151828	0.000630123	0.0300394
LOC105369201	0.241433	0.000632349	0.030083
ST18	0.283298	0.000639455	0.0303582
LINC02374	0.788898	0.000643102	0.0304654
DSE	-0.133342	0.000644364	0.0304654
C6orf163	-0.221674	0.000648602	0.0305402
LOC102724624	0.266276	0.000648603	0.0305402
NSMCE2	0.176511	0.000651244	0.0306018
CADM3	-0.220767	0.000661924	0.0310288
PCBP2	0.12562	0.000664894	0.0310288
OR5B21	-0.844747	0.000666323	0.0310288
ATAD5	-0.114082	0.000666873	0.0310288
ABHD12	0.131775	0.000668208	0.0310288
MUC20	0.229562	0.000669253	0.0310288
EHF	0.200283	0.000670396	0.0310288
IGFBP2	0.147237	0.000671134	0.0310288
RADIL	0.189785	0.000678282	0.0312963
CASC21	0.281464	0.00068004	0.0313145
C1QTNF12	0.303125	0.000694337	0.031909
TPPP	0.215319	0.000697753	0.031998
FCHSD2	-0.114081	0.000700586	0.031998
GPC1	0.186726	0.00070181	0.031998
LINC01257	-0.195007	0.000701844	0.031998
ZNF703	0.583469	0.000707923	0.032121
DENND2A	0.140455	0.000708938	0.032121
LOC105371458	-0.234889	0.000710102	0.032121
LINC01929	-0.230706	0.000710586	0.032121
PSME3IP1	-0.126171	0.000712322	0.032121
GP2	0.591415	0.00071293	0.032121
SH3D19	0.190042	0.000716478	0.0321495
FIBCD1	0.16427	0.000717058	0.0321495
DYNAP	-0.413359	0.000717761	0.0321495
POTEH	0.562675	0.000725634	0.0324146
IMPA1P1	0.398328	0.000726499	0.0324146
RASSF10	0.462671	0.000729191	0.0324396
ARHGEF16	0.149648	0.000729883	0.0324396
AGTPBP1	-0.130156	0.000732433	0.0324475
NAXD	0.145793	0.000732885	0.0324475
BET1	-0.179848	0.000736121	0.032528
MAP3K21	0.234389	0.000740151	0.0326307
WDR11-AS1	-0.184979	0.000741284	0.0326307
ROCK1	-0.0878836	0.000743126	0.0326492
GRHL1	0.098818	0.000744768	0.0326502
FIG4	-0.116727	0.00074599	0.0326502
LINC01979	0.208288	0.00074787	0.0326703
NLRP12	-0.211115	0.000754943	0.0329167
GGT2	0.253703	0.000760373	0.03307
ZNF697	0.294962	0.000761775	0.03307
PSD3	0.218417	0.000762777	0.03307
NSUN5P1	0.19281	0.000764489	0.0330818
MANBA	-0.103194	0.00077078	0.033256
ASPG	0.239532	0.000771778	0.033256
C5orf67	-0.130113	0.000772858	0.033256
SNX21	0.198114	0.000774437	0.0332617
THRAP3	0.110137	0.000778587	0.0333775
IPCEF1	-0.138191	0.000782939	0.0335016
IRX3	0.400698	0.000784492	0.0335057
ANXA13	0.260295	0.000786141	0.0335138
MRPS18C	-0.352531	0.000789124	0.0335787
PHETA1	0.191587	0.000796554	0.0338322
SHH	0.482903	0.000800963	0.0339567
SP140	-0.162255	0.000802865	0.0339747
LINC02299	-0.178818	0.000807616	0.0341129
CSGALNACT2	-0.148647	0.000809187	0.0341165
ILF3	0.142967	0.000811326	0.0341441
TXNL4A	0.0988503	0.000815021	0.0341774
MDGA2	-0.215679	0.000815093	0.0341774
LINC02325	-0.185443	0.000818636	0.0342634
CEP170B	0.190269	0.000830358	0.0346908
BHLHA15	0.427482	0.000834216	0.0347888
PPFIBP2	0.202093	0.000841973	0.0350486
CA13	0.1453	0.000844085	0.0350677
FAM102B	-0.183343	0.000846961	0.0350677
LPCAT2	-0.176786	0.000847761	0.0350677
LOC101927040	0.199665	0.000848536	0.0350677
LINC01592	0.523203	0.000864649	0.0355712
LINC00479	0.359444	0.000865242	0.0355712
SIX4	0.344497	0.000865363	0.0355712
MYO18B	-0.166561	0.000870843	0.0357326
KRT8	0.16735	0.000874834	0.0357341
LNPEP	-0.139087	0.000875104	0.0357341
SLC22A16	-0.185993	0.000876579	0.0357341
PEAK1	-0.114274	0.000878576	0.0357341
LINC01443	0.531358	0.000878657	0.0357341
GPAT3	-0.120486	0.000885229	0.0358473
LGR4-AS1	0.216405	0.000886118	0.0358473
LOC339593	0.365157	0.000891416	0.0358473
RASGRP1	-0.173407	0.000891648	0.0358473
YPEL4	0.350512	0.000893257	0.0358473
IFI16	-0.195177	0.000893342	0.0358473
YTHDC2	-0.159574	0.000893578	0.0358473
NR1D2	0.136693	0.000893921	0.0358473
C14orf132	0.306092	0.000905158	0.0362347
ARHGAP15	-0.151853	0.000912046	0.0364385
CNR2	-0.158434	0.000914933	0.0364385
NDUFAF6	0.161017	0.000915006	0.0364385
GALNT17	0.514338	0.000920306	0.0365861
C8orf86	0.349092	0.000928905	0.0368616
ELN	0.130437	0.000930664	0.0368616
RGS12	0.12607	0.000932048	0.0368616
AXIN2	0.289753	0.000936291	0.0369658
MIR181A1HG	-0.168524	0.000939626	0.0369991
FOXB1	0.549476	0.000940355	0.0369991
CLEC4D	-0.237693	0.000942573	0.037023
ANO1	0.183589	0.000946719	0.0370939
STIM1	-0.101728	0.000947608	0.0370939
RAB40B	0.160243	0.000949672	0.0371115
PRDM7	-0.176875	0.000952486	0.0371165
TNKS1BP1	0.174828	0.000954251	0.0371165
SHROOM2	0.177301	0.000954647	0.0371165
LINC01566	0.614485	0.000956554	0.0371279
EPB41L4B	0.275897	0.000961665	0.0372633
CDY1B	0.625317	0.00096475	0.0373199
OGFRL1	-0.186257	0.000971522	0.0375187
STK36	-0.146762	0.000974155	0.0375312
MAP2K4P1	-0.285314	0.000975583	0.0375312
FAM201A	0.604665	0.000976744	0.0375312
SLC29A4	0.129037	0.00097905	0.037557
PI15	0.526265	0.000983261	0.037646
SPAG1	0.213225	0.000984648	0.037646
LOC105378146	0.295303	0.000986557	0.0376563
LINC01006	0.227884	0.00098856	0.0376628
ZAR1L	-0.158762	0.000990006	0.0376628
LINC01151	0.191458	0.000992373	0.0376905
EIF3H	0.177645	0.000997241	0.0378129
LINC02497	0.489143	0.00100184	0.0379165
ETV1	0.320235	0.00100328	0.0379165
SLC8A1	-0.170244	0.00100616	0.0379633
ZNF518A	-0.153876	0.00100984	0.0380188
C1QTNF3	0.168713	0.00101146	0.0380188
EFHD1	0.16664	0.00101283	0.0380188
CELSR1	0.143759	0.00101425	0.0380188
FAR2	-0.141215	0.00102182	0.0382377
PLAGL1	-0.122867	0.00102342	0.0382377
LTA4H	-0.145418	0.00103017	0.0384274
ETNK2	0.212275	0.0010382	0.0386643
CAPRIN1	0.093085	0.00104187	0.038738
ANXA8L1	-0.201573	0.0010448	0.0387401
MAPK6	0.12245	0.0010453	0.0387401
TMEM167A	-0.173559	0.00105873	0.0391748
BEND4	0.230576	0.00106441	0.0393214
H2AZ1	-0.572591	0.00107011	0.0394686
C1orf21	0.214124	0.001073	0.039486
LRRC8C	-0.156842	0.00107426	0.039486
EPPK1	0.190052	0.00107573	0.039486
FAM86HP	0.172373	0.00108098	0.0396151
LOC100130111	0.380093	0.00108402	0.0396634
SATB1-AS1	-0.181244	0.00108701	0.0397097
SH3PXD2B	0.0992798	0.00109097	0.039774
BCL2L11	0.15196	0.00109224	0.039774
HOXC-AS2	0.7755	0.00109736	0.0398862
RELN	0.47789	0.00109908	0.0398862
VPS35	-0.124378	0.00110052	0.0398862
PLXNC1	-0.102835	0.00110245	0.039893
TRAM2	0.102683	0.00110771	0.0399376
PTK7	0.116555	0.00110802	0.0399376
PRR5-ARHGAP8	0.165047	0.0011094	0.0399376
ALG1L	0.256568	0.00111063	0.0399376
MALL	0.204009	0.00112208	0.0400929
OTX1	0.350496	0.00112298	0.0400929
CA3-AS1	-0.187134	0.00112403	0.0400929
RAI14	0.277342	0.00112423	0.0400929
SULF1	0.35994	0.00112757	0.0400929
CMKLR1	-0.175893	0.00112762	0.0400929
HMCN1	-0.171395	0.0011303	0.0400929
BLOC1S6	-0.165503	0.00113062	0.0400929
LAPTM4B	0.136846	0.00113066	0.0400929
VXN	0.169352	0.00113544	0.0402005
S100A8	-0.227522	0.00113815	0.0402345
DOCK11	-0.119474	0.00114097	0.0402723
LRRK2	-0.128144	0.00114476	0.0403091
USP17L27	-0.564311	0.00114552	0.0403091
POTEG	0.549912	0.00114963	0.0403918
LOC100130691	-0.110662	0.00115192	0.0404102
CRADD	0.111191	0.00115636	0.0404739
NCF4	-0.168611	0.00115887	0.0404739
ARSB	-0.108605	0.00116009	0.0404739
LINC02042	-0.264949	0.00116077	0.0404739
DPY19L1P1	-0.124208	0.00116456	0.0404859
NINL	0.233097	0.00116464	0.0404859
IRX2	0.689145	0.00116778	0.0405337
RBPMS	0.175386	0.00117323	0.0406324
PCGF2	0.197789	0.00117565	0.0406324
CWC27	-0.151184	0.00117727	0.0406324
ACSS1	0.122798	0.0011777	0.0406324
SLC20A2	0.139401	0.00118208	0.0407223
RARB	0.250707	0.0011936	0.0409962
PLEKHA6	0.13833	0.0011937	0.0409962
BBOX1-AS1	0.28979	0.00119538	0.0409962
YWHAZ	0.135291	0.00119894	0.0410569
BMPR2	0.114392	0.00120245	0.0410783
NCALD	0.277747	0.00120314	0.0410783
GOLM1	0.194493	0.00120729	0.0411098
CAMK2N1	0.700929	0.00120764	0.0411098
PTOV1	0.209112	0.00121123	0.0411709
CCDC168	-0.214683	0.00121344	0.0411854
ANKRD36B	-0.170155	0.00122018	0.0413529
PLA2G1B	0.344867	0.00122297	0.0413865
LOC105374960	0.50166	0.00122885	0.0414264
BACH1-IT2	-0.522265	0.00122966	0.0414264
CLEC2A	-0.182921	0.00122993	0.0414264
PTPRS	0.14328	0.00123136	0.0414264
LOC401021	0.430728	0.00123489	0.0414843
USP17L10	-0.592904	0.00124881	0.0418908
DMRT2	0.493135	0.00125186	0.0419172
MYCN	0.293753	0.00125325	0.0419172
ZNF780A	-0.214799	0.00126392	0.0422129
DMRTA2	0.355271	0.00128282	0.0427413
CAMK2B	0.157022	0.00128347	0.0427413
CDKN2A	0.24032	0.00128697	0.042796
HOXA11	0.381375	0.00129177	0.0428448
PAFAH2	-0.120026	0.00129217	0.0428448
LY9	-0.190005	0.00129708	0.0429025
LINC01307	-0.167878	0.00129764	0.0429025
TRAPPC12	0.111294	0.00130275	0.0429812
PLAAT1	-0.23836	0.00130377	0.0429812
SLC2A9	-0.134482	0.00131892	0.0434186
LAMA5	0.19272	0.00132507	0.0435322
HPN	0.149975	0.00132616	0.0435322
EVX1-AS	0.781938	0.00132833	0.0435413
THOP1	0.169664	0.00133312	0.0436031
KLRF1	-0.149255	0.00133513	0.0436031
SLC25A46	-0.1682	0.00133591	0.0436031
ZCCHC14	0.103002	0.00134084	0.0436287
TWIST1	0.578274	0.00134222	0.0436287
BOD1	0.202744	0.00134407	0.0436287
ELAVL2	0.49533	0.00134465	0.0436287
TMLHE	-0.165113	0.00134619	0.0436287
CRAMP1	0.118009	0.00135103	0.0437241
TSC22D3	0.113522	0.00135571	0.0437919
CCDC18	-0.126852	0.00135694	0.0437919
ACP3	0.280059	0.0013652	0.0439965
ARHGEF6	-0.126533	0.0013676	0.0440123
DLG5	0.205672	0.00137448	0.0441716
ZFYVE21	0.184729	0.00137995	0.0442774
TUSC3	0.47143	0.00138172	0.0442774
RAP1GAP	0.134985	0.00138355	0.0442774
FASN	0.233873	0.0014022	0.044812
LINC02533	0.400584	0.00140775	0.044927
LOC101929420	0.331541	0.00140984	0.0449312
GARS1	0.171523	0.00141759	0.0449754
TENM3-AS1	0.621858	0.00141829	0.0449754
UGT2B15	0.479419	0.00141843	0.0449754
AADACL2-AS1	-0.102414	0.00141906	0.0449754
ADM2	0.238118	0.00142133	0.0449854
BMPR1B	0.312348	0.00142762	0.0451221
HOXD8	0.495216	0.00143275	0.0451304
LOC729652	0.211536	0.00143438	0.0451304
DHCR24	0.128296	0.00143455	0.0451304
DPYD	-0.137019	0.00143573	0.0451304
LOC202181	-0.110639	0.00144212	0.0451903
GPR137B	0.0921506	0.00144341	0.0451903
SH2D5	0.171206	0.00144379	0.0451903
GPAT4	0.172963	0.00144551	0.0451903
ATM	-0.113067	0.00145002	0.0452697
MSX2	0.503572	0.00145301	0.0452895
IFNA2	-0.662027	0.00145545	0.0452895
LBH	0.226902	0.00145768	0.0452895
ITGB5	0.114684	0.00145854	0.0452895
GIN1	-0.190141	0.00146115	0.0453094
HS1BP3	0.197493	0.00147396	0.0456337
KIF7	0.108875	0.00147558	0.0456337
LINC01137	0.128442	0.00147996	0.0457078
FAM83A	0.167788	0.00148775	0.0458865
SERPINB2	-0.23846	0.00149269	0.04592
TRMT10B	-0.125343	0.00149283	0.04592
LOC100996325	0.227337	0.00149986	0.0460745
EPG5	-0.110557	0.00150194	0.046077
GPR26	-0.218241	0.00150641	0.0461524
OOSP4B	-0.339565	0.00151344	0.046306
STAU2	0.175354	0.00151705	0.0463549
TBX1	0.13365	0.00152664	0.046546
GCA	-0.13512	0.00152877	0.046546
MROH1	0.12828	0.00152939	0.046546
ASXL1	0.0931224	0.00153432	0.0466345
DRGX	-0.178725	0.00153671	0.0466453
VAV3	-0.13567	0.00154332	0.0466588
ATP8B4	-0.136467	0.00154514	0.0466588
EFS	0.179797	0.00154775	0.0466588
HS3ST6	0.256098	0.0015478	0.0466588
DIO1	0.197371	0.00154846	0.0466588
LINC01770	0.266262	0.00154934	0.0466588
MGAM	-0.142482	0.00156541	0.0470811
PNLIPRP2	-0.254405	0.00157168	0.0472081
TLR10	-0.232928	0.00157571	0.0472673
PRAMENP	-0.117368	0.00158177	0.0472832
MRLN	0.29847	0.00158197	0.0472832
SH2D4B	-0.114725	0.00158242	0.0472832
SLC9A3R2	0.223392	0.00158681	0.0473031
SCN7A	-0.201256	0.0015872	0.0473031
IGSF3	0.163575	0.00158955	0.0473118
SNRK-AS1	-0.0340053	0.0015988	0.0474131
LOC101929579	0.593946	0.00160288	0.0474131
MUC2	0.200818	0.0016038	0.0474131
HUNK	0.272448	0.00160435	0.0474131
DUSP19	-0.162328	0.00160843	0.0474131
APLF	-0.148637	0.00160936	0.0474131
SLCO5A1	0.328544	0.00160964	0.0474131
NCOA2	0.166171	0.00161124	0.0474131
NCKAP1L	-0.143483	0.00161152	0.0474131
GCLM	-0.169763	0.00161947	0.0475436
PAQR4	0.224804	0.0016201	0.0475436
ADGRE4P	-0.177203	0.00162973	0.0477653
STX7	-0.118822	0.00163302	0.0478006
KRTAP1-1	0.771362	0.00164698	0.0481481
LMX1B	0.202418	0.0016499	0.0481533
LGI4	0.176411	0.00165288	0.0481533
SH3RF1	0.165527	0.00165345	0.0481533
TFAP2C	0.450659	0.00167004	0.0485749
MYO1B	0.212613	0.00167332	0.0486088
SLC44A4	0.150028	0.00167571	0.0486166
C8orf87	0.509398	0.0016796	0.0486681
MCTP1	-0.170899	0.00168862	0.0488678
ABCA8	-0.177677	0.00169606	0.0490216
CCDC122	-0.165772	0.00170054	0.0490892
USP2	0.151934	0.0017037	0.0491186
ZC2HC1A	0.278868	0.00170604	0.0491246
MS4A3	-0.232078	0.00171254	0.0492501
ZRSR2	-0.131082	0.00171585	0.0492835
EPN2	0.153303	0.001725	0.0494845
OTUD7B	0.134228	0.00173472	0.0497011
PRDM14	0.275919	0.00174065	0.0498091
EPHX1	0.102762	0.00174967	0.0500049
LILRA2	-0.244855	0.00175448	0.05008
RBBP8NL	0.140466	0.00176591	0.0503372
MAGI1	0.339078	0.00176787	0.0503372
SIRPB1	-0.339646	0.0017743	0.0504577
FCER2	-0.194907	0.00178181	0.0505882
PNPT1	0.179032	0.00178931	0.0505882
CYB561	0.184539	0.00178951	0.0505882
LRIG1	0.227505	0.00179163	0.0505882
BARX1	0.43062	0.00179572	0.0505882
USP17L18	-0.422074	0.00179711	0.0505882
LOC100506274	-0.19724	0.00180084	0.0505882
GPT	0.272284	0.00180208	0.0505882
LINC01892	-0.287913	0.00180279	0.0505882
STEAP4	0.347886	0.00180405	0.0505882
TTTY15	0.223665	0.00180513	0.0505882
NDUFC2-KCTD14	0.156685	0.00180565	0.0505882
CFAP43	-0.136542	0.00180751	0.0505882
GPR152	0.333526	0.00181359	0.0506967
VTCN1	0.333992	0.00183276	0.0511081
NXF2B	-0.219423	0.00183606	0.0511081
TMEM217	-0.103877	0.00183733	0.0511081
STX1A	0.177719	0.00183905	0.0511081
HNF4G	0.443405	0.00183943	0.0511081
LOC441087	-0.194122	0.00184973	0.0513068
CALML6	0.335878	0.00185105	0.0513068
DAPL1	0.283899	0.00186378	0.0515975
TMEM121	0.404992	0.00186934	0.0516891
SLC14A2	-0.11566	0.00187449	0.0517692
MIPOL1	0.346038	0.00187867	0.0518223
FAM181A	0.357887	0.00188291	0.0518682
DCT	-0.122323	0.00188484	0.0518682
SORCS1	-0.200296	0.00190098	0.0521431
LINC00908	-0.173695	0.0019044	0.0521431
CYB5R2	0.252318	0.00190528	0.0521431
TEAD1	0.252447	0.00190665	0.0521431
PGLYRP4	-0.20796	0.00191065	0.0521431
DUS2	-0.15529	0.00191401	0.0521431
ATAD2	0.133658	0.00191458	0.0521431
KLHDC7A	0.351766	0.00191726	0.0521431
BPHL	0.118945	0.00191894	0.0521431
PRXL2B	0.261351	0.00192231	0.0521431
ATG3	-0.122414	0.00192377	0.0521431
WDR49	-0.177497	0.00192694	0.0521431
LINC01989	-0.200224	0.00192739	0.0521431
SHROOM3	0.228649	0.00192855	0.0521431
FLJ46284	0.434828	0.00192887	0.0521431
FOXA2	0.490602	0.00193587	0.0522295
SHROOM4	-0.148318	0.00193835	0.0522295
NXF2	-0.248515	0.00193889	0.0522295
AZIN1	0.169325	0.00194417	0.0523104
SLC25A37	0.134253	0.00194889	0.0523618
CD99	0.116192	0.00195063	0.0523618
ADD3	-0.125556	0.00195692	0.0524692
CD180	-0.177824	0.0019622	0.0525151
ULK4P3	-0.23711	0.00196336	0.0525151
GSC	0.653938	0.00196549	0.0525151
CLCA1	-0.185997	0.001975	0.0527079
PTPRN2	0.187768	0.00198171	0.0528257
CCAT1	0.271183	0.00198726	0.0529094
MXRA8	0.190452	0.00198946	0.0529094
AKAP3	-0.153727	0.00199789	0.0530722
GEMIN4	0.134279	0.0020065	0.0532395
C3orf35	-0.119425	0.00201472	0.0533
ITGAM	-0.145822	0.00201496	0.0533
PKNOX2	0.16679	0.00201574	0.0533
DSTN	0.140468	0.00202258	0.0534193
STK3	0.17404	0.0020342	0.0535757
CLRN1-AS1	-0.14282	0.00203437	0.0535757
ZNF438	-0.11012	0.00203549	0.0535757
HSF1	0.172563	0.00205632	0.0540621
ZNF641	-0.172282	0.00206008	0.0540881
ZNF749	0.246243	0.00206347	0.0540881
SESTD1	-0.129099	0.00206438	0.0540881
LINC01819	-0.139449	0.002067	0.0540952
ZBTB16	0.111398	0.00207006	0.054105
LOC642484	-0.158523	0.00207209	0.054105
C11orf80	0.158238	0.00207898	0.0542233
SOX11	0.481138	0.00209245	0.0544633
JAM2	-0.160267	0.00209622	0.0544633
ADGRB1	0.130953	0.00209772	0.0544633
LOC105379152	0.398979	0.00209883	0.0544633
CFL1P1	-0.177333	0.00210128	0.0544633
GOLPH3	0.125388	0.00210314	0.0544633
TYW1B	0.133154	0.00210477	0.0544633
STMN2	0.256035	0.00211256	0.0546034
TRAF7	0.172631	0.00211572	0.0546236
ZKSCAN1	0.1203	0.00212438	0.0547857
LOC401463	0.365811	0.002138	0.0550751
SMIM28	0.246729	0.00214588	0.0551779
RUBCNL	-0.132885	0.0021468	0.0551779
GNA12	0.116537	0.00215127	0.0552311
C16orf78	-0.256979	0.00215713	0.0553198
LINC02471	-0.211831	0.00216386	0.0554304
OR1D5	-0.30458	0.00216942	0.055454
MIR646HG	-0.138994	0.0021716	0.055454
TRAPPC3L	-0.179652	0.00217236	0.055454
ZRANB1	-0.116692	0.00217572	0.055454
PLPP2	0.246165	0.00217685	0.055454
VAV2	0.142403	0.00218136	0.0554665
SLCO6A1	-0.254512	0.00218613	0.0554665
DUXAP8	0.421685	0.00218815	0.0554665
HELQ	-0.142035	0.0021895	0.0554665
FAM180A	0.230269	0.00218992	0.0554665
APBB1IP	-0.173077	0.00219182	0.0554665
LINC00677	0.295542	0.00220972	0.0558183
SMCO4	0.20855	0.00221361	0.0558183
MYO3A	-0.235568	0.00221502	0.0558183
ROCK1P1	-0.218454	0.00221704	0.0558183
TG	0.120046	0.00221787	0.0558183
LOC107985355	0.423767	0.00224285	0.0563853
KCNK1	0.409553	0.0022511	0.0564754
GIHCG	-0.257717	0.00225233	0.0564754
SCHLAP1	0.303627	0.00225536	0.0564754
IFNAR2	-0.115726	0.00225626	0.0564754
P2RY10	-0.227524	0.00226424	0.0566103
CACTIN-AS1	0.297005	0.00226658	0.0566103
FCRL6	-0.182316	0.00227119	0.0566638
TCEA1	0.130399	0.00227988	0.056819
NANOG	-0.197153	0.00228552	0.0568977
COX15	-0.183712	0.00229174	0.0569751
SNX9	0.108037	0.002295	0.0569751
DLEU7	-0.115352	0.00229606	0.0569751
UMOD	0.373352	0.00230176	0.0570549
PIK3CG	-0.137447	0.00230597	0.0570975
PKIA	0.276106	0.00231102	0.0571191
TLR4	-0.193889	0.00231181	0.0571191
HHIPL2	0.164025	0.00232835	0.0574661
ADCY1	0.16181	0.00233194	0.0574928
NDUFA4L2	0.2674	0.00234589	0.057668
TMEM154	-0.126205	0.00234659	0.057668
AACS	0.0895911	0.00234863	0.057668
CPNE7	0.154555	0.00235134	0.057668
COL15A1	-0.103725	0.00235159	0.057668
SH3KBP1	-0.125275	0.00235893	0.0577863
CAT	-0.131166	0.00237269	0.0580613
SDC4	0.111324	0.0023811	0.0582052
LERFS	-0.154176	0.00239051	0.0583186
MARCO	-0.220759	0.00239248	0.0583186
TLR6	-0.119895	0.00239335	0.0583186
CACNG2	-0.114065	0.00241043	0.0586726
LHX6	0.150148	0.00241309	0.0586751
TLE3	0.106017	0.00241904	0.0586964
LINC01793	-0.175871	0.00241907	0.0586964
EIF5AL1	-0.213756	0.00242263	0.0587208
COLEC11	0.152379	0.00243183	0.0588459
NFIB	0.132431	0.00243292	0.0588459
KCNJ3	0.351018	0.00244465	0.0590113
PTPN3	0.22293	0.00244676	0.0590113
SPON2	0.20927	0.00244981	0.0590113
HCCAT5	0.273684	0.00245003	0.0590113
RMST	0.44859	0.00245679	0.0591121
LOC439933	-0.162983	0.0024604	0.0591372
GPR37	0.412597	0.00246672	0.0592271
ENTPD1	-0.158466	0.00247249	0.0592382
ELOVL2	0.256839	0.00248029	0.0592382
SIGLEC8	-0.213199	0.00248181	0.0592382
MAP7D3	-0.124465	0.00248187	0.0592382
GRTP1	0.130587	0.00248401	0.0592382
THBS1	0.182597	0.0024852	0.0592382
LOC645177	-0.1192	0.00248523	0.0592382
UBAP2	0.0849951	0.00249708	0.0594591
KIF12	0.224989	0.00250243	0.0594953
RB1	-0.117502	0.00250518	0.0594953
LOC101929709	0.192748	0.00250649	0.0594953
KLHL25	0.134704	0.00250896	0.0594953
TIGIT	-0.193195	0.00252097	0.0596872
CPEB2-DT	-0.121341	0.0025239	0.0596872
PPP1R17	-0.244606	0.00252485	0.0596872
MATN2	0.146991	0.00253793	0.0599347
RBM47	0.170341	0.00255053	0.0601581
ADGRE1	-0.170386	0.00255502	0.0601581
HNRNPC	0.100946	0.00255583	0.0601581
CCNDBP1	-0.171756	0.00255786	0.0601581
LOC101927502	0.195709	0.00256176	0.060179
SLC8A1-AS1	-0.177183	0.00256495	0.060179
HMGN2P46	0.187307	0.00256757	0.060179
CD53	-0.202425	0.00256922	0.060179
FRAT1	0.457674	0.0025791	0.0602593
LINC01376	0.324707	0.00258018	0.0602593
POTEM	0.444741	0.00258052	0.0602593
CD209	-0.197674	0.0025867	0.0603422
ENTPD2	0.225249	0.00259126	0.0603874
ARF6	-0.261201	0.00260186	0.0605317
LINC01944	0.312007	0.00260272	0.0605317
PTCH1	0.168411	0.00261084	0.0606592
ARHGAP35	0.0758479	0.00261449	0.0606826
GYPB	-0.206153	0.00262342	0.0608284
MFAP2	0.146384	0.00263774	0.0610988
NOBOX	0.226523	0.00264906	0.0612935
SMIM31	0.290988	0.00265381	0.0612935
MRPL39	-0.149666	0.00265597	0.0612935
RNASEH2B-AS1	-0.130414	0.00265681	0.0612935
INKA1	0.566884	0.00266308	0.0612935
CWF19L1	-0.140468	0.00266447	0.0612935
EVI5	-0.103568	0.00266482	0.0612935
ANKRD36C	-0.134061	0.00267515	0.0614696
IL1A	-0.221305	0.0026796	0.0614789
CDK18	0.110339	0.00268232	0.0614789
ZHX2	0.109068	0.00268358	0.0614789
LRP11	0.142317	0.00269383	0.0616521
KLK3	0.405076	0.00269756	0.0616762
NT5DC2	0.137913	0.00271037	0.0618484
LOC102724152	-0.175658	0.00271048	0.0618484
CCHCR1	0.140986	0.00271326	0.0618505
WWTR1	0.143824	0.00273364	0.0621394
YTHDF1	0.156227	0.00273413	0.0621394
GRID1	-0.135553	0.00273522	0.0621394
CCDC85B	1.01354	0.00273962	NA
GLI3	0.202462	0.00274262	0.0621394
NUDCD1	0.174298	0.00274315	0.0621394
LOC101927164	0.212379	0.00274384	0.0621394
POLK	-0.124936	0.0027463	0.0621394
FAM13C	0.38572	0.00274757	0.0621394
HTR3A	-0.181125	0.00276951	0.0624467
SORBS2	0.199085	0.00277011	0.0624467
ENTPD5	0.160207	0.00277025	0.0624467
SLC25A21	0.400614	0.00277203	0.0624467
NREP	-0.135783	0.00277836	0.0625281
UBE2H	0.111653	0.00278568	0.0626314
LINC01412	-0.149325	0.00279168	0.062705
ERVK13-1	0.158049	0.00281158	0.0630903
KDELR2	0.149253	0.00281538	0.063114
FLT3	-0.115595	0.00282588	0.0632875
RAD51AP1	-0.156895	0.00283061	0.063293
LOC646588	0.240448	0.00283163	0.063293
NNMT	0.144175	0.00284827	0.0636031
PTN	0.361449	0.00287212	0.0640081
TCTEX1D1	-0.158304	0.00287642	0.0640081
IKBIP	-0.157279	0.00287797	0.0640081
ZNF521	-0.142312	0.00288017	0.0640081
STX12	-0.0901956	0.00288034	0.0640081
HPS3	-0.125777	0.00289318	0.0641743
NUP43	-0.15263	0.00289412	0.0641743
IP6K3	0.117667	0.00289619	0.0641743
KRT39	0.364649	0.00290155	0.0641912
LINC01260	-0.165097	0.00290306	0.0641912
LINC01574	0.777738	0.00290756	NA
PPARD	0.0842886	0.00290865	0.0641912
SAMD5	0.236131	0.00291256	0.0641912
OVAAL	0.267988	0.00291379	0.0641912
ARHGEF33	-0.141819	0.00291898	0.0641912
CACNA1H	0.184643	0.00292059	0.0641912
PHIP	-0.127228	0.00292445	0.0641912
PPP1R16A	0.185914	0.00292712	0.0641912
NKX2-6	0.382213	0.00292734	0.0641912
MIR5708	0.0161037	0.0029274	NA
TTC37	-0.128132	0.00292959	0.0641912
ZNF333	-0.106095	0.00293123	0.0641912
MID2	0.290783	0.0029351	0.0641912
MYO6	0.219162	0.00293607	0.0641912
RNA5S15	0.361646	0.00294392	0.0643017
TRIO	0.0771395	0.00294979	0.0643688
HOXA7	0.968561	0.00296633	NA
OTUD7A	-0.0961571	0.00297117	0.0647738
TNFSF13B	-0.143494	0.00298234	0.0649557
TMEM47	0.322359	0.00298919	0.0650431
NDC80	-0.123327	0.00300101	0.0652386
DYNLT3	-0.325468	0.00301524	0.065486
LRRC39	-0.150326	0.0030275	0.0656454
PPIP5K1P1-CATSPER2	-0.149058	0.00302829	0.0656454
SMAD6	0.107778	0.00305077	0.0660187
PHACTR2-AS1	-0.151239	0.00305126	0.0660187
MS4A1	-0.223613	0.00309243	0.0667634
COL24A1	-0.149852	0.00309617	0.0667634
LINC01276	0.221102	0.00309645	0.0667634
NKX2-1-AS1	0.576949	0.0030973	0.0667634
B3GALT6	0.25293	0.00311605	0.0670836
NR2E3	0.193871	0.003118	0.0670836
ZNF225	-0.167705	0.00312708	0.0672162
CD1B	-0.271023	0.00313059	0.0672288
ZNF383	-0.151192	0.00313358	0.0672301
MID1	0.138756	0.00315028	0.0674388
ELOC	0.121747	0.00315338	0.0674388
CYLD	-0.109148	0.003156	0.0674388
VWA1	0.260884	0.00315717	0.0674388
HDLBP	0.0903946	0.00315798	0.0674388
MYC	0.216886	0.00316374	0.0674991
HIBADH	0.180621	0.00316785	0.0675241
CGNL1	0.128084	0.00317221	0.0675315
DUXAP9	0.392304	0.00317408	0.0675315
NAT8B	0.311407	0.00317837	0.0675602
TSPAN13	0.157374	0.00318344	0.0676055
SEPTIN10	0.173335	0.00319409	0.0677689
PKN2-AS1	-0.155626	0.00319991	0.0677934
LINC02871	0.47946	0.00320114	0.0677934
TMEM18	0.19097	0.00321189	0.0678369
GRIK3	-0.158754	0.00321287	0.0678369
LINC00158	-0.165979	0.00321323	0.0678369
AK9	-0.123251	0.003215	0.0678369
UBE2G1	0.0813925	0.00322374	0.0679587
GHRHR	0.215024	0.00322928	0.0680132
DNTTIP2	-0.193852	0.00323629	0.0680984
LOC102724020	-0.158343	0.00324334	0.0681843
LOC100507006	-0.133851	0.00324828	0.0682258
NVL	0.146595	0.00325413	0.0682706
LINC01058	-0.221468	0.0032586	0.0682706
TMC7	0.151037	0.00325933	0.0682706
USP17L5	-0.406482	0.00326807	0.0683914
RAI1	0.108229	0.00328143	0.0686084
LINC02207	-0.180021	0.00328736	0.06867
TRPM8	0.246653	0.00329195	0.0687035
IL22RA2	-0.122124	0.00329595	0.0687244
ZNF582-AS1	0.18881	0.00330829	0.0688268
SCYL1	0.157025	0.00331297	0.0688268
CRTAM	-0.152676	0.00331503	0.0688268
HOXC-AS3	0.664154	0.00331814	0.0688268
CSNK1A1	0.0945082	0.00331866	0.0688268
ZNF280D	-0.0977779	0.00331883	0.0688268
KYAT1	0.110256	0.00332202	0.0688309
ABCC5	0.115089	0.00332714	0.0688747
UAP1	0.171826	0.00333275	0.0689289
BAG5	0.150995	0.00334187	0.0690192
ODC1-DT	0.173099	0.00334929	0.0690192
TRIM66	-0.126638	0.00335583	0.0690192
UBR5	0.133127	0.00335609	0.0690192
NUCKS1	0.130254	0.00335707	0.0690192
DTHD1	-0.136871	0.00335985	0.0690192
ZNF585A	-0.204078	0.00336014	0.0690192
CAMK4	-0.189927	0.00336115	0.0690192
MCM9	-0.10823	0.00338756	0.0694994
SGO2	-0.149006	0.00339378	0.0695649
LAMTOR3	-0.170254	0.00339932	0.0696165
TDRKH-AS1	-0.297345	0.00341164	0.069762
LINC01229	0.208903	0.0034125	0.069762
MIR99AHG	0.213287	0.00342774	0.0699067
USP17L26	-0.0622804	0.00342803	0.0699067
IGFALS	0.231545	0.00342871	0.0699067
CBLN2	0.444873	0.00343621	0.0699976
FNTA	0.203037	0.00345057	0.0702277
HMGN5	-0.158707	0.00346572	0.0704737
KDM4B	0.152891	0.0034694	0.0704862
RAB26	0.194191	0.00349374	0.0709035
SIGLEC12	-0.181496	0.00349611	0.0709035
TAS1R3	0.214053	0.00351154	0.0711537
EDN2	0.23728	0.00351914	0.0711961
BARX2	0.262846	0.00351984	0.0711961
SKIL	0.129086	0.00353101	0.0713592
GOLPH3L	0.194401	0.00353743	0.0714263
LRATD2	0.287721	0.00354311	0.0714781
TDRD7	-0.102624	0.00355573	0.0716451
RAG2	-0.439838	0.00355763	0.0716451
DNAJC5B	0.170984	0.00356129	0.0716561
HMG20A	-0.107091	0.00356588	0.0716856
STARD4	-0.172126	0.00357389	0.0717838
POLD2	0.191156	0.00358128	0.0718695
LOC101927358	0.304274	0.00359598	0.0720268
ESPN	0.140073	0.00359695	0.0720268
GPCPD1	-0.0913422	0.00360136	0.0720268
RBMS1	-0.0735582	0.00360207	0.0720268
CDS1	0.230996	0.00360479	0.0720268
LARP1	0.0776106	0.00361008	0.0720556
TNRC18	0.140561	0.0036125	0.0720556
CSTF3-DT	-0.105033	0.00361808	0.0721042
COL2A1	0.113259	0.00362387	0.0721571
SLC25A24	-0.116386	0.00363105	0.0722347
PRSS53	0.199873	0.00363406	0.0722347
ADGRE3	-0.147151	0.00363755	0.0722417
ZIM3	-0.268178	0.00364967	0.0722788
PDIA4	0.120011	0.00364981	0.0722788
MXD4	0.145245	0.00365721	0.0722788
CCDC190	0.334332	0.00366019	0.0722788
PAG1	0.175675	0.00366036	0.0722788
UAP1L1	0.212041	0.00366176	0.0722788
LOC101928438	-0.136531	0.00366212	0.0722788
PPL	0.131241	0.00366459	0.0722788
DLGAP5	-0.137419	0.00367839	0.0724454
HID1	0.130557	0.00367933	0.0724454
CES1P1	-0.29307	0.00368442	0.0724536
ABCA6	-0.147362	0.00368899	0.0724536
GYPE	-0.169882	0.00368921	0.0724536
ZNF230	-0.206953	0.00369702	0.0725207
COA8	0.0963804	0.00369894	0.0725207
NKX6-3	0.179553	0.00371032	0.0726449
LOC100130027	0.147455	0.0037116	0.0726449
CARTPT	0.412126	0.00371934	0.0727344
DYNLRB1	0.0845045	0.0037342	0.0729133
TTI1	0.103165	0.00373483	0.0729133
FAIM2	0.157209	0.00374183	0.0729879
PTPN20	-0.190917	0.00376465	0.0733708
ANPEP	0.136578	0.00377368	0.0734843
HFM1	-0.159881	0.00378827	0.0735963
TBC1D24	0.139686	0.00378952	0.0735963
ABCA3	0.0921434	0.00379175	0.0735963
PLEKHA4	0.109691	0.00379506	0.0735963
OR51B5	-0.146571	0.00379832	0.0735963
LINC00518	0.246619	0.00379864	0.0735963
LANCL2	0.11322	0.00381689	0.0738071
NKAIN4	0.171542	0.00382163	0.0738071
ABCA13	-0.154942	0.00382229	0.0738071
MSRB3	-0.118651	0.00382237	0.0738071
SNRPC	-0.152833	0.00382977	0.0738879
KCNK3	0.189046	0.00383825	0.0739893
WWP1	0.145439	0.00385732	0.0741873
RNF19A	0.135017	0.00385789	0.0741873
C1orf159	0.102601	0.00386153	0.0741873
KRT7	0.243705	0.00386392	0.0741873
ADAMTS6	-0.152155	0.00386845	0.0741873
EXOC1	-0.130191	0.00387342	0.0741873
ZNF823	0.159933	0.003874	0.0741873
ZPLD1	0.292672	0.00387713	0.0741873
IRAK3	-0.128892	0.00387757	0.0741873
LY6K	0.27297	0.00388725	0.074263
TAL1	0.14592	0.003888	0.074263
C8orf34-AS1	0.27526	0.00390387	0.0745043
ABCC4	0.114149	0.00391224	0.0746021
SAP130	-0.116676	0.00391752	0.0746407
LINC02611	-0.146139	0.00392335	0.0746899
RAB23	0.157479	0.00392734	0.074704
LOC283856	-0.165744	0.00393116	0.0747147
CSF2RA	-0.1729	0.00393674	0.0747591
ORC5	0.211512	0.00394688	0.0748121
ANKRD62P1-PARP4P3	-0.222079	0.00394833	0.0748121
TMPRSS15	-0.190433	0.0039508	0.0748121
HOXC13-AS	0.44685	0.0039535	0.0748121
RNA5S2	0.361319	0.00395714	0.0748121
HNRNPH3	-0.148185	0.00395907	0.0748121
POTEKP	0.357601	0.00396918	0.0749414
FRY	-0.075116	0.00397903	0.0750378
RPS2P32	0.31097	0.00398239	0.0750378
TOM1L2	0.076102	0.0039873	0.0750378
SLC26A3	0.223965	0.00398734	0.0750378
HIP1R	0.128264	0.00399062	0.0750381
PDGFC	-0.127765	0.00399553	0.075069
RPRD1B	0.112141	0.00400196	0.0751283
PCDHB9	0.444048	0.00401901	0.0753868
BRF1	0.132918	0.00404189	0.0757445
MRPS14	-0.142132	0.00404467	0.0757445
COG7	0.107823	0.00405523	0.0758803
WDR53	-0.146978	0.00407118	0.0760092
TSHR	-0.120279	0.0040724	0.0760092
DIPK1B	0.212411	0.00407813	0.0760092
KIAA1549L	-0.115522	0.00407836	0.0760092
GASK1A	-0.114104	0.00408058	0.0760092
ZNF691	-0.202297	0.00408196	0.0760092
VNN2	-0.13317	0.00408648	0.0760316
ZNF350-AS1	0.248396	0.00410228	0.0761839
LHFPL3-AS2	0.165397	0.00410428	0.0761839
LINC01063	0.363388	0.00410461	0.0761839
OR52B6	-0.340971	0.00413223	0.0766221
LOC101927620	-0.214528	0.00413488	0.0766221
LOC101928075	-0.188157	0.0041449	0.076631
RTN4IP1	-0.0983477	0.00415011	0.076631
LINC01085	-0.187518	0.00415142	0.076631
BOK	0.149801	0.00415182	0.076631
ETHE1	-0.125019	0.00415204	0.076631
MMP8	-0.234478	0.00416715	0.0767807
ZSWIM3	0.0966549	0.0041674	0.0767807
PRKAG2	0.0993235	0.00417018	0.0767807
SLC6A8	0.195212	0.00418166	0.0769306
FRMD1	0.23342	0.00419234	0.0770652
CDH17	0.238477	0.00419616	0.0770739
LSMEM1	0.127032	0.00420241	0.077127
NPAS2	0.192043	0.00421274	0.0772227
KCNQ5	-0.159008	0.00421435	0.0772227
C12orf66	-0.103154	0.00423086	0.0773717
LHX1	0.227524	0.00423254	0.0773717
MAP4	0.077476	0.00423258	0.0773717
USP27X	0.24184	0.00424027	0.077391
CCR3	-0.129594	0.00424037	0.077391
LINC00511	0.192785	0.00424717	0.0774535
ENAH	0.126312	0.00425334	0.0774857
LOC101928782	0.232915	0.00425568	0.0774857
USP17L28	-0.370057	0.00425927	0.0774897
LYL1	0.454776	0.00428027	0.0778102
RSPO1	-0.128514	0.00428912	0.0778963
UBE2V2	0.115111	0.00429333	0.0778963
LINC00923	-0.199416	0.00429518	0.0778963
B3GALT5-AS1	0.232954	0.00430901	0.0780443
YWHAEP7	-0.105385	0.00431013	0.0780443
LINC00299	-0.0714227	0.00431811	0.0781256
NAA16	-0.104367	0.00432143	0.0781256
NLRP1	-0.125987	0.00433811	0.0783657
CALML3-AS1	0.136377	0.00435392	0.0785895
ARLNC1	0.232902	0.00436397	0.078709
LINC00548	-0.158807	0.00436922	0.078742
MEF2C-AS1	-0.14006	0.00439523	0.0791029
MFGE8	0.121818	0.00440163	0.0791029
ARHGAP25	-0.122173	0.00440316	0.0791029
RYR3	-0.132812	0.00440321	0.0791029
CLEC4C	-0.148348	0.00440646	0.0791029
CRABP1	0.25011	0.00442586	0.0793339
PODXL	0.132512	0.00443024	0.0793339
CCDC167	0.140572	0.00443239	0.0793339
NUAK1	0.177948	0.00443314	0.0793339
USP24	-0.09724	0.00444524	0.0794422
MRPL53	-0.0147051	0.0044459	NA
SRP14	-0.264016	0.00444684	0.0794422
ATP6V0D2	0.157483	0.00445194	0.0794422
TACC2	0.180899	0.00445302	0.0794422
C19orf38	-0.135828	0.00447083	0.0796553
TMTC2	0.219466	0.0044719	0.0796553
LOC401312	-0.190836	0.00447752	0.0796936
JAG2	0.169942	0.0044875	0.0798094
PDCD1LG2	-0.151357	0.00449452	0.0798676
CTTN	0.182547	0.00450199	0.0798676
RIIAD1	0.21702	0.00450583	0.0798676
CDRT1	-0.107121	0.00450869	0.0798676
LINC01126	0.361098	0.00451015	0.0798676
FOXO6	0.173436	0.00451396	0.0798676
C1orf116	0.143491	0.0045151	0.0798676
ZNF598	0.179917	0.00452187	0.0799258
PXDC1	0.122316	0.00453432	0.0800843
LOC101927636	-0.167947	0.00454271	0.0801707
CABCOCO1	0.204471	0.00454708	0.0801863
IGF1	0.283181	0.00455147	0.0802022
MTA1	0.136699	0.00456868	0.0804438
LRRC45	0.19185	0.00458159	0.0806094
GOLGA8T	-0.157924	0.00459481	0.0807229
CEACAM7	-0.244908	0.00459706	0.0807229
LINC01249	0.301222	0.00459937	0.0807229
WDFY2	-0.0996372	0.00460209	0.0807229
TECPR1	0.140951	0.00461834	0.0809459
ERICH5	0.182415	0.00462314	0.0809684
ADCY2	0.282787	0.00463587	0.0810561
LINC02538	0.159873	0.00463842	0.0810561
GLI2	0.137584	0.00463873	0.0810561
POTEF	0.268494	0.0046542	0.0812646
CIB4	0.173673	0.00467109	0.0814975
CBX2	0.113189	0.00469459	0.0817947
TNFSF15	0.21005	0.00469524	0.0817947
TLX3	0.327401	0.00470497	0.08188
NOD2	-0.126875	0.00471069	0.08188
DPH5	-0.118022	0.00471308	0.08188
HACE1	-0.108018	0.00471911	0.08188
CAMSAP3	0.146679	0.00471975	0.08188
SPRY4	0.193405	0.00472292	0.08188
ITK	-0.141611	0.00473063	0.08188
TTC22	0.102547	0.00473205	0.08188
AGPS	-0.0946782	0.00473521	0.08188
MCCC2	0.15128	0.00473577	0.08188
KIT	-0.111924	0.00474695	0.0820024
WDR92	-0.124697	0.00475206	0.0820024
SLITRK4	0.318794	0.00475356	0.0820024
GORAB-AS1	-0.162333	0.0047723	0.0821752
RAG1	-0.183175	0.00477312	0.0821752
CDC42SE2	-0.0965347	0.0047743	0.0821752
EDARADD	0.161607	0.00478075	0.0821843
CYFIP1	0.0897726	0.00478198	0.0821843
MPZL2	-0.171718	0.004788	0.0822262
CERS2	0.155506	0.00480705	0.0824141
FRG1	-0.123346	0.00480869	0.0824141
COX17	-0.179117	0.0048097	0.0824141
NUDT8	0.261694	0.00481812	0.0824968
CYP26B1	0.150813	0.00484185	0.0828415
SELL	-0.132445	0.00485168	0.0829479
RNPS1	0.154815	0.00486133	0.0830098
ECHDC2	0.12778	0.00486644	0.0830098
CD163L1	-0.117877	0.00486982	0.0830098
TRIM22	-0.134706	0.00487269	0.0830098
RAB37	-0.124485	0.00487337	0.0830098
PTPRE	-0.115045	0.00488227	0.0830999
AZIN1-AS1	0.121359	0.00488593	0.0831006
RPE65	-0.164356	0.00489721	0.0832308
EMP2	0.161726	0.00490743	0.0833428
STEAP2	0.309353	0.00491447	0.0834008
ADAM19	-0.109021	0.00492184	0.0834339
ABLIM2	0.107333	0.00492368	0.0834339
CCT6B	-0.148012	0.00493618	0.083584
LINC00707	-0.142138	0.0049531	0.0837428
AOAH	-0.124363	0.00495426	0.0837428
PIK3CA	-0.0933725	0.00495649	0.0837428
LINC00322	0.134382	0.00496613	0.0838118
TRAF3IP3	-0.145376	0.00496787	0.0838118
ADAP2	-0.107116	0.00498133	0.0838539
BAG3	0.12214	0.00498313	0.0838539
HAO2	0.346314	0.00498362	0.0838539
SETD7	0.10328	0.00498802	0.0838539
LINC01570	-0.252968	0.00499305	0.0838539
TSPAN2	-0.119729	0.00499572	0.0838539
DCBLD2	-0.106201	0.0049981	0.0838539
CTBP1	0.159697	0.00500333	0.0838539
EPCAM	0.184368	0.00500572	0.0838539
ALYREF	0.194284	0.00501035	0.0838539
TBL1Y	0.251856	0.00501124	0.0838539
UNCX	0.412565	0.00501541	0.0838539
KIR3DX1	-0.186989	0.00501781	0.0838539
XYLT1	-0.109217	0.00504077	0.0841335
HEMGN	-0.179481	0.00504186	0.0841335
UBE3C	0.0885504	0.0050496	0.0842015
FAM9A	0.191843	0.00505626	0.0842515
METTL14-DT	-0.176094	0.00506611	0.0843544
USP17L29	-0.340309	0.00507206	0.0843923
CLRN3	-0.133508	0.00509112	0.0846481
DUXAP10	0.331032	0.00510076	0.0846994
CADPS2	0.298194	0.00510462	0.0846994
PTGFR	0.321587	0.00510526	0.0846994
FRA10AC1	-0.165389	0.00511205	0.0847197
RHOU	0.0884792	0.00511386	0.0847197
LINC02115	-0.196772	0.00512897	0.0847983
RNASE11	-0.190222	0.00513116	0.0847983
KCNJ6	-0.0968567	0.00513279	0.0847983
NXPH4	0.21553	0.00513336	0.0847983
USP49	-0.0857753	0.00513941	0.0848371
ANXA8	-0.148656	0.00514381	0.0848488
SDAD1	-0.112401	0.00515291	0.0849379
AKT1	0.1516	0.00515863	0.0849714
SNX25	0.134074	0.00518228	0.0852256
HOTTIP	0.302124	0.00518447	0.0852256
KCNS1	0.178914	0.00518519	0.0852256
PGM5P3-AS1	-0.150328	0.00519061	0.0852536
CRIP2	0.216428	0.00520027	0.0853513
EEF2KMT	0.142237	0.00523509	0.0858094
SLC39A6	0.150265	0.00523565	0.0858094
VDAC1	0.112823	0.00524234	0.0858476
PPWD1	-0.120909	0.00524613	0.0858476
CCDC40	0.101084	0.00524919	0.0858476
CRAT37	-0.148779	0.00525985	0.0859608
GSPT1	0.0845631	0.00526954	0.086058
ZDHHC14	0.0800774	0.00528165	0.0861944
BTLA	-0.129524	0.00530926	0.0865835
HECTD4	0.0754042	0.00531957	0.0866413
PIEZO2	-0.126225	0.0053284	0.0866413
CNR1	-0.184053	0.00532929	0.0866413
ASCL1	0.496295	0.00532934	0.0866413
JUP	0.113553	0.00533165	0.0866413
SH2D1A	-0.193569	0.00535446	0.0869151
MBNL1	-0.100613	0.00536129	0.0869151
SLC30A7	-0.0948559	0.00536323	0.0869151
RP2	-0.106289	0.00536363	0.0869151
KLC1	0.0865643	0.00536783	0.0869217
SYNJ2	0.0926778	0.00537583	0.0869427
ARFGAP3	0.0957767	0.00537669	0.0869427
NAPEPLD	0.120589	0.00538319	0.0869865
CLEC9A	-0.14167	0.00541411	0.0874248
LOC101927709	-0.0294334	0.00544183	0.0878106
FAM24A	-0.0297748	0.005449	0.0878646
HOXC10	0.36744	0.00546507	0.0879631
LINC01907	-0.143396	0.00546523	0.0879631
TMCC1	0.132061	0.00546659	0.0879631
MS4A7	-0.185481	0.00547168	0.0879833
CBX1	0.131783	0.00547572	0.0879868
CAPN8	0.0966782	0.00548388	0.0880564
COL6A1	0.135353	0.00549638	0.0881954
LOC100128325	0.262032	0.00550594	0.0882872
PARVA	0.171991	0.00552438	0.0884595
ZC3H3	0.121034	0.00552438	0.0884595
DMXL2	-0.0964601	0.00554256	0.0886886
BMP8B	0.112724	0.00554873	0.0887077
CDC42EP4	0.126354	0.00555147	0.0887077
TMEM72-AS1	-0.0922413	0.00556068	0.0887931
NUBP1	-0.117966	0.00556459	0.0887938
PPM1L	-0.100978	0.00557429	0.0888731
CASR	-0.0838403	0.00557729	0.0888731
LINC01780	0.252484	0.00560901	0.0893166
DKFZP434A062	0.157395	0.00561958	0.0893975
ARTN	0.221474	0.00562187	0.0893975
ZNRF3	0.0944662	0.00562917	0.0894516
COL4A5	0.321495	0.00565152	0.089692
RNA5S5	0.299822	0.0056521	0.089692
SILC1	0.30192	0.00565969	0.0897352
ECI1	0.150152	0.00567076	0.0897352
LOC154761	0.178752	0.00567204	0.0897352
RAD54L	-0.110803	0.00567411	0.0897352
TAF4	0.116311	0.00567435	0.0897352
CLEC17A	-0.164418	0.00568405	0.089768
LOC374443	-0.119052	0.00568882	0.089768
TENT2	-0.109633	0.00569043	0.089768
IL32	0.171869	0.00569205	0.089768
NPEPPS	0.0892934	0.00571566	0.0900213
KCNH2	0.160348	0.00571801	0.0900213
LOC101927881	0.300358	0.00571987	0.0900213
LOC101927550	0.127708	0.00572385	0.0900223
LINC01074	-0.0134902	0.00572957	NA
MMRN2	0.12087	0.00574317	0.0902361
TMEM128	-0.144189	0.0057453	0.0902361
LOC100506098	0.300538	0.00575744	0.0903278
KCNA2	-0.131431	0.005759	0.0903278
LOC101929380	-0.151351	0.00576364	0.090339
MAP3K7	-0.115918	0.00577343	0.0904092
ALPL	0.0927087	0.00577956	0.0904092
BMPER	0.250753	0.00577993	0.0904092
ZNF831	-0.133851	0.00578866	0.0904842
FOXF2	0.33206	0.00582897	0.0910524
CATIP-AS2	0.146591	0.00586181	0.0915032
POTEI	0.244642	0.00587332	0.0915818
SLC2A12	0.158573	0.00587549	0.0915818
SLAMF6	-0.142299	0.0058788	0.0915818
LOC101928279	-0.142266	0.00588878	0.0916751
LINC01649	-0.0406336	0.00589342	0.0916852
BMPR1B-DT	0.250841	0.0059051	0.0918047
SSH2	-0.0653601	0.00591632	0.091917
LINC00308	0.33297	0.0059303	0.0920418
AMZ1	0.118141	0.00593236	0.0920418
LIFR-AS1	0.240518	0.00594047	0.0921021
LRRC37B	-0.0966131	0.00594427	0.0921021
CADM1	0.297459	0.00596245	0.0923216
CCDC73	-0.147559	0.00597191	0.0924058
GASAL1	0.197272	0.00597657	0.0924156
LOC100507002	-0.123913	0.00599124	0.0925802
ABHD2	0.0828037	0.00600632	0.0927509
RNA5S13	0.318398	0.00601738	0.0928592
C21orf91-OT1	-0.139844	0.0060281	0.0929533
PCGF3	0.129719	0.00603506	0.0929533
ACSL4	-0.0987925	0.00603561	0.0929533
CCDC74A	0.174591	0.00604267	0.0929996
LINC01235	0.204038	0.00606445	0.0931166
MIR210HG	0.191589	0.00606826	0.0931166
LRRC14	0.221812	0.00607003	0.0931166
LPAR3	0.161939	0.00607379	0.0931166
NTSR2	0.152525	0.00607463	0.0931166
IKBKB	0.130183	0.00607491	0.0931166
DSC3	0.271472	0.00608298	0.0931166
COL4A6	0.267348	0.00608657	0.0931166
GS1-600G8.3	-0.166033	0.00609041	0.0931166
FRMPD2B	-0.179682	0.00609079	0.0931166
FRG1HP	-0.14575	0.00610121	0.0932138
HSPA14	-0.114574	0.00612602	0.0935197
MIR31HG	-0.146499	0.00612937	0.0935197
RCBTB1	-0.0976551	0.00617692	0.0941478
GYPC	-0.149214	0.00617873	0.0941478
JAML	-0.133144	0.00619362	0.0943121
SLFN12L	-0.122819	0.00620579	0.0943824
LINC01928	-0.238248	0.00620904	0.0943824
ZNF418	-0.156387	0.00621056	0.0943824
NKX2-5	0.292933	0.00623898	0.0946801
LINC01622	0.170597	0.00624026	0.0946801
NCAPG	-0.129233	0.00624251	0.0946801
TELO2	0.15188	0.00625061	0.0947404
PYY2	0.241563	0.00626582	0.0948046
TRIM45	0.179765	0.00626782	0.0948046
OPRD1	-0.106308	0.00627404	0.0948046
CHKA	0.0935343	0.00627759	0.0948046
AHSA2P	0.116016	0.00627819	0.0948046
MLN	0.166171	0.00628048	0.0948046
SHROOM1	0.174772	0.00628372	0.0948046
MTDH	0.101098	0.00629785	0.0949473
ZNF723	-0.229327	0.00630418	0.0949473
HINT1	0.160867	0.00630705	0.0949473
TCTN3	-0.128839	0.00630971	0.0949473
LINC02062	-0.11621	0.00632445	0.0950347
LOC148709	0.14117	0.00632555	0.0950347
CSRNP1	0.122555	0.00633088	0.0950347
ZBED3-AS1	-0.109243	0.0063345	0.0950347
SCAMP1	-0.107732	0.00633827	0.0950347
CARD17	-0.159904	0.00634033	0.0950347
PRAMEF34P	-0.225066	0.00634697	0.0950721
UBLCP1	-0.123896	0.00635163	0.09508
LINC01038	-0.0428234	0.00635621	0.0950866
SEMA3F-AS1	0.089206	0.00636651	0.0951787
SOWAHC	0.25636	0.00637557	0.0952522
BICD1	0.12716	0.00638546	0.095338
TLR2	-0.170061	0.00640115	0.0954671
LOC105373021	-0.144952	0.00640242	0.0954671
LINC01930	-0.177552	0.00641154	0.0955411
GULP1	0.23959	0.00642	0.0955959
LAMA1	0.182452	0.00642666	0.0955959
ATP6V1E2	-0.116589	0.00642898	0.0955959
WDR45B	0.0947275	0.00643186	0.0955959
C9orf129	0.117258	0.00643842	0.0956315
ZCCHC17	-0.0902748	0.00644421	0.0956557
SCRN2	0.18291	0.00645106	0.0956956
IMPA1	0.18943	0.00648031	0.0960314
LOC283045	-0.171698	0.00648584	0.0960314
TUG1	-0.137137	0.00649089	0.0960314
CITED4	0.0328229	0.0064946	0.0960314
EDAR	0.104338	0.00649514	0.0960314
SHOC2	-0.101168	0.00649878	0.0960314
SCN11A	-0.118263	0.00650931	0.0961253
KCNIP1	-0.0987362	0.00651474	0.0961437
LCN12	0.191389	0.00652659	0.0962568
EHMT1	0.0874909	0.00654616	0.0963413
LINC01796	-0.171695	0.00654971	0.0963413
LOC101927468	-0.125723	0.00656401	0.0963413
FCAR	-0.169423	0.0065649	0.0963413
DCAF13	0.16049	0.0065649	0.0963413
TMLHE-AS1	-0.13387	0.0065663	0.0963413
MKRN3	0.259085	0.00657284	0.0963413
CHRNA4	0.17163	0.00657295	0.0963413
ERCC8	-0.137578	0.00658266	0.0963413
RPRM	0.0296195	0.00658317	0.0963413
ATG10	-0.107531	0.00658508	0.0963413
HEATR6	-0.118819	0.00658593	0.0963413
ATG4C	-0.0943437	0.00658683	0.0963413
TAS2R16	0.0173811	0.00659508	NA
MOGS	0.174296	0.0066011	0.0964685
MYO19	-0.104312	0.00660652	0.0964685
ASIC2	-0.117416	0.00660812	0.0964685
ZBTB26	-0.159567	0.00662816	0.0966953
POR	0.131639	0.00663207	0.0966953
CD48	-0.138772	0.00664044	0.0967558
TTC39A	0.0866429	0.00665434	0.0967829
HIF1AN	-0.116609	0.00665493	0.0967829
TENT5B	0.139177	0.00665493	0.0967829
COPS8	-0.140185	0.0066668	0.0968051
AJAP1	-0.130217	0.00666822	0.0968051
SPATA48	-0.139801	0.0066691	0.0968051
LINC00682	0.284249	0.00668452	0.0969677
DSC2	0.213158	0.00669694	0.0969895
BOK-AS1	0.145564	0.00669845	0.0969895
CA1	0.151956	0.00669868	0.0969895
LRRC47	0.121176	0.0067049	0.0970144
IFFO2	0.11636	0.00671053	0.0970144
LOC100129603	0.173503	0.00671307	0.0970144
POTEE	0.258304	0.0067218	0.0970795
PKD2L1	-0.099334	0.00672804	0.0971086
LOC105377975	-0.123529	0.00677703	0.0976814
LINC2194	-0.21449	0.0067795	0.0976814
LOC100505774	0.157397	0.00678048	0.0976814
VSNL1	0.152433	0.00679741	0.0977588
DPH3	-0.162005	0.00680106	0.0977588
DNTT	-0.154679	0.00680176	0.0977588
LINC01741	0.0445057	0.00680287	0.0977588
SENP5	-0.15394	0.00681925	0.0978353
CYP7A1	0.223906	0.00682286	0.0978353
CHAT	-0.124448	0.00682751	0.0978353
GRIN1	0.142848	0.00682899	0.0978353
LOC101928272	-0.145448	0.00683389	0.0978353
IL15	-0.11066	0.00683494	0.0978353
OCM	0.18745	0.006838	0.0978353
FBXO32	0.182734	0.00684668	0.0978476
TYW3	-0.121333	0.00684738	0.0978476
LINC01607	0.0408421	0.00686155	0.0979612
LINC02485	0.0439772	0.00686502	0.0979612
SHCBP1	-0.136441	0.00686861	0.0979612
PTPN2	-0.0725324	0.00687338	0.0979612
SMARCC1	0.0879999	0.00687664	0.0979612
SGSM2	0.080748	0.00689026	0.0980944
AKAP12	0.103338	0.00690096	0.098186
MLLT1	0.11478	0.00691014	0.0982557
LINC00581	0.159284	0.00691652	0.0982856
SSX2B	-0.205432	0.00692836	0.0983931
ZNF775	0.11675	0.0069359	0.0984392
ADGRF3	-0.0896203	0.00695317	0.0985816
FSD2	-0.090949	0.00695451	0.0985816
CX3CR1	-0.136272	0.00697594	0.0987381
FKBP15	-0.0998866	0.00697964	0.0987381
PSMF1	-0.0893221	0.00698012	0.0987381
FBXL19-AS1	-0.189474	0.00698274	0.0987381
ATP6V1FNB	0.168256	0.00699312	0.0987717
LINC01018	0.185437	0.00699567	0.0987717
LINC02789	-0.136807	0.0070009	0.0987717
ITPK1	0.0945044	0.00700231	0.0987717
ZKSCAN4	-0.156763	0.00702485	0.0990288
LINC02174	-0.184406	0.00703191	0.0990676
AQP1	0.137093	0.00703958	0.0991149
OR2F1	0.0254376	0.00705352	0.0992504
LMNA	0.100458	0.00706116	0.099297
DHRS7B	-0.0767371	0.00709597	0.0996932
SSBP2	-0.125413	0.00709801	0.0996932
LEMD2	0.105537	0.00710315	0.0997045
SIAH3	-0.103755	0.00712267	0.0998321
LINC02348	0.149922	0.00712446	0.0998321
SCNN1B	0.135634	0.00712528	0.0998321
FGF19	0.176464	0.00714174	0.0999618
SMURF1	0.0818857	0.00714323	0.0999618
HLA-DMB	-0.174153	0.00715224	0.100027
PGF	0.141942	0.00716151	0.100096
EARS2	-0.108004	0.00716601	0.100098
ZNF608	0.125654	0.00717525	0.100166
GTF3C1	0.0796387	0.00718029	0.100175
MIR4290HG	0.113719	0.00718706	0.100209
XKR3	-0.176	0.00720136	0.100347
OR7A17	-0.01965	0.00720642	0.100357
DGAT1	0.141538	0.00721556	0.100363
CAV3	0.179515	0.00721562	0.100363
LRMP	-0.116945	0.00722509	0.100434
DAPP1	-0.142992	0.00723882	0.100565
LOC107986794	0.233959	0.00724409	0.100577
LOC388813	-0.131534	0.00726596	0.100682
DOCK4	0.151915	0.00726663	0.100682
ARHGEF10L	0.134151	0.00726727	0.100682
PDYN-AS1	-0.13082	0.00727213	0.100682
CAPN2	0.0939865	0.0072779	0.100682
LINC02578	-0.20417	0.00727794	0.100682
YAP1	0.199461	0.00728954	0.100782
CELA1	-0.126468	0.00729416	0.100785
FBXO28	0.131622	0.00732199	0.101109
PRKAR1B	0.116551	0.0073311	0.101155
DOCK10	-0.0916375	0.00733414	0.101155
RRNAD1	0.139501	0.00735526	0.10132
ADAT1	-0.113911	0.00735999	0.10132
DPEP2NB	-0.205906	0.00736037	0.10132
NEURL1	0.0961569	0.00736375	0.10132
HSF5	-0.0841865	0.00738544	0.101436
LOC102724957	0.193033	0.00738736	0.101436
CASP10	-0.0987229	0.00738853	0.101436
FXYD3	0.131965	0.00739083	0.101436
ZYG11A	0.11048	0.00739456	0.101436
TMEM98	0.157574	0.00739866	0.101436
OCLN	0.132244	0.00743095	0.101781
ARMH3	-0.0859144	0.00743544	0.101781
PPT1	-0.112167	0.00743709	0.101781
RIPK4	0.192211	0.00744633	0.101846
ANKRD26P1	-0.172427	0.00746892	0.102039
ULK4P2	-0.163776	0.00746934	0.102039
KIAA0355	0.109221	0.00747549	0.102063
MFHAS1	0.10389	0.0074835	0.102112
SCP2D1-AS1	-0.15358	0.00749712	0.102131
CHD1	-0.111332	0.0075009	0.102131
LOC100507437	0.17203	0.00750486	0.102131
PRSS27	0.149531	0.00750496	0.102131
C9orf152	0.177181	0.00750711	0.102131
DCUN1D2	0.0760267	0.00752135	0.102263
WSCD2	-0.136924	0.00752598	0.102263
ZFP90	-0.150793	0.00753412	0.102263
FABP9	0.0351835	0.00753467	0.102263
NACAD	0.146369	0.00755403	0.102465
KLK2	0.22656	0.00758119	0.102773
KHDC4	0.102532	0.00759479	0.102897
LSS	0.103667	0.00761291	0.103025
PCYT1B	-0.122547	0.00761325	0.103025
MUC16	-0.173153	0.00762214	0.103085
KIAA1217	0.154958	0.00763592	0.103211
TMEM210	0.234215	0.00764372	0.103255
CLU	0.121001	0.00765779	0.103385
ENTHD1	-0.136609	0.00766241	0.103386
LINC01375	-0.182849	0.0076717	0.103417
TMEM178B	0.226451	0.0076737	0.103417
EZR	0.127276	0.00768181	0.103466
COL4A3	0.212354	0.00769046	0.103522
CHST3	0.159646	0.00771302	0.10372
NELFA	0.10244	0.00771424	0.10372
ADAMTS17	0.184019	0.00773153	0.103823
PDGFB	0.147502	0.00773389	0.103823
TNFRSF9	-0.129655	0.00773544	0.103823
UBE2U	-0.107381	0.00775599	0.104006
FGFR3	0.141858	0.00776431	0.104006
FOXH1	0.0415382	0.00776449	0.104006
MIR645	0.0309655	0.00776962	0.104006
GXYLT1P3	-0.18597	0.00777531	0.104006
MED15P9	0.178026	0.00777623	0.104006
CDC73	0.106368	0.00778163	0.104018
GET4	0.165306	0.00782449	0.104474
TPTEP1	-0.162837	0.00782488	0.104474
PRSS41	0.148688	0.0078409	0.104547
RHBDF1	0.115415	0.00784115	0.104547
POMK	0.152605	0.00785059	0.104547
AGR2	0.172624	0.00785268	0.104547
SNX2	-0.0917639	0.00785629	0.104547
ASH1L	0.0882802	0.00785761	0.104547
PDILT	0.202019	0.00786288	0.104556
NOX3	-0.136579	0.00787698	0.104683
ITSN2	-0.0645814	0.00790354	0.104975
MDH2	0.143286	0.00791178	0.105024
ANKRD12	-0.0778219	0.00792341	0.105045
MTSS1	0.0911332	0.00792364	0.105045
CDX2	0.222288	0.00792705	0.105045
KIF25	0.225222	0.00794353	0.105098
POC5	-0.124337	0.00794377	0.105098
LOC155060	0.13111	0.00795201	0.105098
FADS2	0.113528	0.00795316	0.105098
FBLN1	0.0913616	0.00795891	0.105098
RPSAP52	-0.119617	0.00795924	0.105098
CASC8	0.142638	0.00797093	0.105098
LINC01565	0.175445	0.00797381	0.105098
SHANK2	0.128129	0.00797624	0.105098
LRRC38	-0.148044	0.00797681	0.105098
TMEM232	-0.162893	0.0079827	0.105115
TRIM24	0.0745254	0.00799712	0.105245
DOCK9	0.112966	0.00800266	0.105258
LINC00491	-0.171312	0.00800959	0.105289
ZUP1	-0.106315	0.00801695	0.105325
FAM160A1	0.167348	0.00803597	0.10547
C8orf37-AS1	0.163995	0.00803887	0.10547
KCNJ15	-0.0940257	0.00804173	0.10547
LAG3	0.162111	0.00806121	0.105665
TP53I11	0.121078	0.00806585	0.105665
TGM2	0.0956188	0.00807291	0.10567
JAZF1-AS1	-0.0963047	0.0080754	0.10567
ARMC4P1	-0.108611	0.00809436	0.105797
LINC00637	0.103586	0.00809978	0.105797
CREG2	-0.090904	0.00810305	0.105797
CPLX1	0.121842	0.00810461	0.105797
KIAA1671	0.093321	0.00810813	0.105797
TRPM4	0.0955684	0.00813234	0.105996
SLC45A1	0.111224	0.00813264	0.105996
PELI2	-0.100635	0.00815289	0.106187
MAP3K12	0.0910825	0.00815651	0.106187
TIGD6	0.158261	0.00816485	0.106236
PIP5K1B	-0.100522	0.00818937	0.10649
ZNF91	0.173059	0.00819364	0.10649
LOC100506804	-0.136993	0.00820912	0.106525
HOXC9	0.0440428	0.00821082	0.106525
ADAMTS16	0.22122	0.00821483	0.106525
APOBEC3B-AS1	-0.15107	0.0082149	0.106525
GABRG1	-0.174091	0.00822595	0.106608
CACNA1A	-0.0797229	0.00823626	0.106681
BPIFA2	0.170351	0.00824092	0.106682
NDUFAF1	-0.122321	0.00825361	0.106775
LOC101929479	0.15635	0.00825741	0.106775
KDM8	0.131078	0.00827244	0.106909
LILRA6	-0.1383	0.00828909	0.107064
LRCH4	0.132	0.00833279	0.107568
PRKCB	-0.144353	0.00834438	0.107657
ANKRD36	-0.115004	0.00835723	0.107762
LINC00301	-0.0967433	0.00836511	0.107803
PGM5P4	-0.12356	0.0083891	0.107967
COQ8A	0.106603	0.00839582	0.107967
USP17L11	-0.0446658	0.00839831	0.107967
PHF21B	0.154253	0.00840202	0.107967
LOC100507250	-0.120607	0.00840845	0.107967
LOC105378305	-0.123896	0.00841295	0.107967
HPS5	-0.112398	0.00841462	0.107967
CAPN9	0.127725	0.00841754	0.107967
LY6G5C	-0.173522	0.008422	0.107967
KRT42P	0.135216	0.00842842	0.107967
LOC101929148	0.172013	0.0084295	0.107967
ITGAL	-0.111089	0.00844126	0.108058
KIF26A	0.127836	0.00845658	0.108193
RNA5S7	0.0636511	0.0084704	0.108193
KHDRBS3	0.230155	0.00847174	0.108193
LOC112268124	-0.0285171	0.00847212	0.108193
MRC1	-0.121786	0.0084754	0.108193
FAM3B	0.145407	0.00852504	0.108766
NCS1	0.103088	0.00855498	0.109088
ELFN1	0.130101	0.00856313	0.109116
ARID5B	0.122552	0.00856796	0.109116
FAM131A	0.133593	0.0085714	0.109116
WAS	-0.165401	0.00858804	0.109211
GARS-DT	0.109628	0.00858842	0.109211
ZNF330	-0.171875	0.00859629	0.109251
ETS1	-0.0902854	0.00860613	0.109255
SLC22A3	0.202954	0.00860614	0.109255
TIPARP	-0.0958921	0.00862863	0.109363
CHN2	0.123567	0.00863625	0.109363
LGMN	0.117205	0.00863627	0.109363
LRATD1	0.0568092	0.00864246	0.109363
PSMC6	-0.113669	0.0086461	0.109363
TIGD5	0.172346	0.008647	0.109363
LINC02328	-0.139512	0.0086496	0.109363
TP53I13	0.170429	0.00865268	0.109363
LINC00977	-0.133427	0.00867657	0.109564
SMS	0.0884388	0.00867818	0.109564
LINC02343	0.0496641	0.00868638	0.109608
CHTF18	0.163201	0.0086969	0.109656
GTF2IP23	0.132053	0.00869975	0.109656
RGN	0.150226	0.00872026	0.109854
C8orf34	0.0764867	0.00873935	0.109859
MIR4482	-0.0232925	0.00876143	0.109859
RNASEL	-0.117125	0.0087622	0.109859
HK3	-0.139256	0.00876311	0.109859
SNIP1	-0.118408	0.00876343	0.109859
SATB1	-0.10518	0.00876828	0.109859
ZNF729	-0.054084	0.00877356	0.109859
FEV	0.0471754	0.00877723	0.109859
LOC101927310	-0.0341234	0.00878172	0.109859
CASP4	-0.105072	0.00878257	0.109859
TLR3	0.137133	0.0087859	0.109859
LOC105376917	-0.0841118	0.00878654	0.109859
CDADC1	-0.109025	0.00878666	0.109859
TCAF2	0.143862	0.00879122	0.109859
NSG1	0.114367	0.00879237	0.109859
KITLG	0.17166	0.00880724	0.109967
BMS1P1	-0.160895	0.00881163	0.109967
IQCF3	-0.0399104	0.00881536	0.109967
CWH43	0.188579	0.00882464	0.109985
ATG16L1	-0.0781961	0.00883074	0.109985
CENPW	-0.15348	0.00883117	0.109985
RNA5S1	0.0576261	0.00883876	0.11002
PRKD1	0.213607	0.00884814	0.110077
DOCK8	-0.103115	0.00885887	0.110151
MEX3A	0.125538	0.00887352	0.110261
RASEF	0.155606	0.00887731	0.110261
MDFIC	-0.118561	0.00889228	0.110269
KRTAP26-1	0.0174024	0.00889385	0.110269
UGGT1	-0.0909996	0.00889625	0.110269
CORO6	0.145232	0.00889712	0.110269
ANKRD65	0.172132	0.00892979	0.110614
LOC254896	-0.114168	0.00894195	0.110705
MOCS1	0.139483	0.00895816	0.110812
LOC101928565	-0.0941786	0.00897633	0.110812
CASKIN1	0.133479	0.00897856	0.110812
ZNF676	-0.0409239	0.00897877	0.110812
EML1	0.132755	0.00898379	0.110812
IKZF3	-0.110179	0.00898447	0.110812
CDK2AP1	0.147993	0.0089873	0.110812
IL18	-0.136829	0.00899391	0.110812
GOLGA2P7	0.175717	0.00899644	0.110812
PCSK6	0.103939	0.00899885	0.110812
RNF225	0.0527954	0.00900857	0.110873
BACH2	-0.0891017	0.00902719	0.111034
MRVI1-AS1	-0.109208	0.00903133	0.111034
SPATA9	-0.0981609	0.00908247	0.111603
FAM43B	0.0387586	0.00910168	0.111737
LINC00658	-0.168531	0.0091045	0.111737
CYHR1	0.13657	0.00910982	0.111737
PSD	-0.121586	0.00911309	0.111737
MYO1H	0.0952692	0.00911772	0.111737
GOLGA7B	-0.145488	0.0091347	0.111885
ANKRD22	-0.109282	0.0091721	0.112284
AZGP1	0.18433	0.00918292	0.112322
IPPK	0.0864199	0.00918955	0.112322
LINC00461	-0.142993	0.00918991	0.112322
EXPH5	0.121371	0.00919515	0.112327
BCRP2	0.113469	0.00924329	0.112855
USP17L9P	-0.0394814	0.00925718	0.112964
PIP	0.0649016	0.00928018	0.113185
WDTC1	-0.0845283	0.00928976	0.113241
LOC339166	-0.129987	0.00931119	0.113363
LINC02136	-0.166149	0.0093131	0.113363
TMEM132C	-0.143697	0.00931456	0.113363
LOC105369747	0.078043	0.00933323	0.113502
LINC01280	0.127926	0.00933581	0.113502
UNKL	0.109511	0.00935141	0.113631
VIPR1	0.109526	0.00936451	0.11373
DTWD1	-0.122688	0.00940932	0.114204
FGFBP2	-0.164904	0.00941349	0.114204
ALDH1B1	0.144454	0.00942589	0.114295
THYN1	-0.15733	0.00943491	0.114344
ALDH3A2	0.110732	0.00944485	0.114387
PNPLA7	0.0920888	0.00944844	0.114387
YWHAEP1	0.0203661	0.00946111	0.11448
ATP8A2	0.155923	0.0094849	0.114653
HLA-F-AS1	-0.106571	0.00948995	0.114653
GSC-DT	0.0354923	0.00949036	0.114653
VGLL4	0.0689136	0.00950243	0.11467
BGN	0.137809	0.00950533	0.11467
TM9SF2	-0.0770167	0.00950676	0.11467
SLC25A47	0.140737	0.00951507	0.114698
WDR31	-0.117112	0.00951903	0.114698
IGSF8	0.120691	0.00954545	0.114956
TRIM61	0.161804	0.0095547	0.115007
FBXL7	0.0726649	0.00956747	0.115052
URAHP	0.150487	0.00956845	0.115052
PLXNB2	0.158141	0.00958445	0.115127
GABRA2	-0.15796	0.00958471	0.115127
RNF125	-0.0976727	0.00959473	0.115187
MNDA	-0.161114	0.00960126	0.115205
SKOR2	-0.150146	0.00961162	0.115237
LOC105377143	0.0372855	0.00961398	0.115237
COQ7	0.159748	0.0096279	0.115304
TBC1D15	-0.104077	0.0096296	0.115304
LOC400499	0.0862382	0.00967078	0.115678
NEK3	-0.10519	0.00967086	0.115678
NR3C1	-0.0866007	0.00968381	0.115748
CTD-2297D10.2	0.0641643	0.00969147	0.115748
NUP107	-0.0900309	0.00969182	0.115748
MRPL23	0.148327	0.00970161	0.115763
LINC01391	0.178939	0.00970511	0.115763
TRANK1	-0.0664437	0.00971302	0.115763
SOX9-AS1	0.0540773	0.00971711	0.115763
MAGEL2	0.0633174	0.00971831	0.115763
LINC02224	-0.0296786	0.00973878	0.11591
BNIP3	0.114062	0.00974411	0.11591
PHF8	0.106596	0.00974579	0.11591
CRTC1	0.0908952	0.00975245	0.11593
OBI1-AS1	-0.169433	0.00976163	0.11597
TRIM69	-0.134013	0.00976947	0.11597
SMIM1	0.175895	0.00977101	0.11597
TRIM64B	-0.0385395	0.00979605	0.116207
CLRN1	-0.103275	0.00981013	0.116296
SP140L	-0.0967316	0.00981364	0.116296
C18orf25	-0.0938527	0.00982138	0.116328
GLI1	-0.133345	0.00986984	0.116841
RALGDS	0.120317	0.00988241	0.116884
RABGEF1	0.0628484	0.00988365	0.116884
ENTPD1-AS1	-0.11024	0.00989095	0.116907
LRP6	0.117162	0.00989696	0.116907
PRR18	0.172399	0.00990083	0.116907
OVOL1	0.107805	0.00991579	0.116968
ERC2	0.16987	0.0099162	0.116968
DUSP11	-0.119305	0.00993857	0.117066
ZNF462	0.136465	0.00993946	0.117066
WDR34	0.112833	0.00993977	0.117066
CASC16	0.0530968	0.00995365	0.11717
DIPK2B	-0.102205	0.00997793	0.117395
DIRC3-AS1	0.0258084	0.00998818	0.117429
PSG2	-0.0507249	0.00999098	0.117429
STXBP5	-0.0995474	0.010009	0.11758
EPB41L3	-0.123308	0.0100254	0.11762
SEPSECS-AS1	-0.10002	0.0100255	0.11762
SPOCK1	0.072439	0.0100277	0.11762
ZNF800	-0.115431	0.0100728	0.118088
CD5L	-0.15463	0.0100783	0.118092
LOC100133077	-0.137772	0.0100863	0.118125
LINC02264	-0.151472	0.0100965	0.118186
GFPT2	0.09319	0.0101063	0.11824
ARHGAP28	0.0856299	0.0101404	0.118578
ZMIZ1	0.149076	0.0101546	0.118684
TMX1	-0.108558	0.0101603	0.11869
LRRC37A5P	0.141418	0.0101712	0.118711
CHL1	0.0783553	0.0101775	0.118711
ATP9A	0.0921062	0.0101776	0.118711
TNFRSF4	0.168052	0.0101884	0.118777
THSD4	0.157089	0.0101985	0.118792
SLC25A51P4	-0.0745172	0.0102049	0.118792
MAD1L1	0.103935	0.0102052	0.118792
MIER2	0.0993757	0.0102143	0.118837
RGS21	-0.134065	0.0102236	0.118886
SYT12	0.111986	0.0102324	0.118928
KIAA1522	0.115933	0.010251	0.119049
RNF139	0.123481	0.0102559	0.119049
UGDH-AS1	0.113128	0.0102584	0.119049
IFRD2	0.15924	0.010268	0.1191
KRT19	0.165379	0.0102808	0.119122
PDGFD	-0.120849	0.0102819	0.119122
SLC4A2	0.122423	0.0102854	0.119122
LINC00331	-0.151627	0.0102931	0.119142
CBX3P2	0.167555	0.0102975	0.119142
PDCD10	-0.0952234	0.0103056	0.119176
PTK2	0.0926419	0.0103218	0.11921
LYZ	-0.134938	0.0103236	0.11921
RASSF8	0.135614	0.0103243	0.11921
G3BP2	0.0765935	0.0103293	0.11921
[truncated: 21,435 more rows]

## Sheet: Table S4
Table S4. Differentially methylated genes (DMGs) among three EpiGroups
	EpiGroup1 vs 2			EpiGroup1 vs 3			EpiGroup2 vs 3
Geneid	log2FoldChange	pvalue	padj	log2FoldChange	pvalue	padj	log2FoldChange	pvalue	padj
BMPER	1.49236	1.98721e-18	4.65663e-14	1.11351	2.15848e-07	5.32418e-05	-0.378847	3.55429e-06	2.69365e-05
EYA2	1.34	2.69222e-18	3.15434e-14	1.19743	7.22326e-12	1.69263e-07	-0.142568	0.004476	0.0122731
TFAP2A	1.64157	5.42931e-18	4.24083e-14	1.75998	0.000118877	0.00239729	0.11841	0.47684	0.579163
RARB	1.08315	1.46822e-17	8.60122e-14	0.845114	4.85264e-09	4.944e-06	-0.238039	2.26809e-07	2.6246e-06
GRHL2	1.84844	1.70845e-17	8.0068e-14	1.63991	3.05866e-11	3.58368e-07	-0.208526	0.000853428	0.00297329
RIMS2	1.41194	2.46764e-17	9.63737e-14	0.882607	6.04875e-06	0.000341543	-0.529336	1.71526e-09	4.35467e-08
LOC102724710	2.202	3.18438e-17	1.06599e-13	1.86307	1.09399e-08	7.32445e-06	-0.338937	0.00461493	0.0125936
RELN	1.96456	6.32553e-17	1.85283e-13	1.48535	7.5536e-09	6.10357e-06	-0.479207	6.6626e-07	6.63796e-06
JPH1	2.05759	2.50489e-16	6.5219e-13	1.83805	2.69944e-10	1.5814e-06	-0.219536	0.0282598	0.058278
SLC25A21	1.88012	4.30382e-16	1.00851e-12	1.36073	8.38382e-07	0.000104499	-0.519389	1.4663e-06	1.27827e-05
GDAP1	1.50227	4.51984e-16	9.6285e-13	1.15975	1.31327e-08	8.31729e-06	-0.342524	4.93003e-05	0.00025407
CDH17	1.25139	6.09634e-16	1.19046e-12	0.966767	1.7618e-06	0.000156379	-0.284626	4.19441e-05	0.000221169
SCNN1G	1.22906	8.0784e-16	1.45616e-12	0.980618	1.12045e-06	0.000124434	-0.248446	0.0015112	0.00485163
FLJ46284	1.80777	9.72295e-16	1.62741e-12	1.52762	2.57805e-06	0.000209036	-0.280145	0.0186997	0.0412958
GABRG3	1.37534	1.01936e-15	1.59245e-12	0.961198	0.00015753	0.00289068	-0.414141	0.000147226	0.000652782
CHL1	1.52936	1.22889e-15	1.79979e-12	1.07299	8.11597e-06	0.000409874	-0.456361	7.65754e-06	5.15186e-05
SIM2	1.4091	2.8002e-15	3.85983e-12	1.35853	9.17194e-09	6.71644e-06	-0.0505749	0.546488	0.643414
MIR2052HG	2.34438	3.00394e-15	3.91063e-12	1.98705	4.97817e-10	1.94422e-06	-0.357326	0.0049294	0.0133461
LINC01111	1.6762	3.35707e-15	4.14033e-12	1.08181	4.62114e-05	0.00126062	-0.594391	1.04509e-06	9.71813e-06
SLC26A7	1.24707	3.68099e-15	4.31283e-12	0.757116	0.00057877	0.00703805	-0.489958	1.02987e-06	9.61472e-06
LINC01592	1.97172	3.73181e-15	4.16416e-12	1.51948	7.44458e-07	0.000100258	-0.452234	0.000135222	0.000606675
ETV1	1.3394	3.8603e-15	4.11174e-12	1.02737	3.4992e-08	1.74461e-05	-0.312037	4.11718e-05	0.000217783
C8orf37-AS1	1.02303	4.03876e-15	4.11479e-12	0.720883	4.57799e-08	2.02408e-05	-0.302146	1.08312e-09	2.99301e-08
OPRK1	2.42961	5.04119e-15	4.92209e-12	2.22852	1.36716e-05	0.000555226	-0.201095	0.285812	0.387336
NRXN1	0.99238	5.94875e-15	5.57588e-12	0.513208	0.000168847	0.00305057	-0.479172	9.47707e-13	1.07804e-10
C8orf34	1.59254	6.11725e-15	5.51329e-12	1.10101	3.57491e-06	0.000252322	-0.491529	1.76691e-07	2.11461e-06
PTPRQ	1.51265	6.18642e-15	5.36912e-12	1.05389	2.25774e-05	0.000787285	-0.458757	1.22322e-05	7.63549e-05
FLNB	0.769147	8.38964e-15	7.02123e-12	0.820603	8.90284e-10	2.60775e-06	0.0514553	0.229128	0.325088
FABP12	1.36487	9.36273e-15	7.56541e-12	1.28121	0.0392824	0.134833	-0.0836674	0.745579	0.811178
PPFIA2	1.79223	9.53024e-15	7.44407e-12	1.13702	3.44832e-05	0.00105765	-0.655208	4.26807e-07	4.52551e-06
COL14A1	0.925939	1.05919e-14	8.00648e-12	0.585938	4.60415e-06	0.000293176	-0.340001	1.80465e-13	3.10944e-11
SLCO5A1	1.39243	1.09026e-14	7.98379e-12	1.2415	5.36065e-09	5.23401e-06	-0.150939	0.0239329	0.0506566
LRRC69	1.07306	1.11749e-14	7.93519e-12	0.675162	1.10268e-05	0.000498823	-0.397895	9.52434e-10	2.6825e-08
GALNT17	1.96193	1.32012e-14	9.09832e-12	1.57791	9.85604e-08	3.29938e-05	-0.384022	0.000865518	0.00300871
MARK1	1.24221	1.40827e-14	9.42856e-12	0.839351	4.48548e-06	0.000287968	-0.402855	1.52065e-06	1.31878e-05
LINC02389	1.23467	1.43746e-14	9.35667e-12	1.00692	6.73463e-07	9.86329e-05	-0.227745	0.00209819	0.00642367
SULF1	1.41406	1.76518e-14	1.11793e-11	1.176	4.92019e-07	8.41568e-05	-0.238065	0.00232956	0.00702104
SLC30A4	1.30242	2.12697e-14	1.31161e-11	1.23231	0.000434082	0.00574031	-0.0701063	0.598086	0.688696
LOC105369911	0.705402	2.12852e-14	1.27891e-11	0.490046	0.000242371	0.00393315	-0.215357	0.000243797	0.00101221
SILC1	1.70866	2.2305e-14	1.30668e-11	1.34267	2.58406e-06	0.000208801	-0.365992	0.000952639	0.00327176
IRX4	1.80662	2.75833e-14	1.57649e-11	2.1166	1.93901e-05	0.000711063	0.309973	0.0961499	0.160992
OSMR-AS1	1.28044	3.31878e-14	1.85164e-11	1.13538	1.33583e-06	0.000133772	-0.145066	0.110469	0.180178
BTBD9	0.377526	3.55111e-14	1.93519e-11	0.201519	7.3606e-07	9.96999e-05	-0.176007	2.42627e-11	1.3667e-09
LINC01090	1.23826	4.10215e-14	2.18468e-11	0.748984	0.00109451	0.0108539	-0.489271	1.69746e-06	1.4438e-05
EML5	1.07643	5.20542e-14	2.71064e-11	0.752941	1.87551e-05	0.000694296	-0.323489	5.07163e-07	5.25392e-06
IMPA1P1	1.45979	5.68349e-14	2.89525e-11	1.31574	1.88583e-06	0.000164278	-0.144043	0.123362	0.197226
LINC02343	1.72476	5.71467e-14	2.84919e-11	1.29753	0.000121148	0.00242224	-0.427226	0.00127292	0.00418468
TBC1D30	0.729706	5.81768e-14	2.84012e-11	0.61449	2.11313e-07	5.3244e-05	-0.115216	0.00680361	0.0175854
SYBU	1.16449	6.58925e-14	3.15114e-11	1.03176	1.88558e-09	3.15605e-06	-0.132732	0.0107201	0.0258601
PRKD1	1.52246	6.64896e-14	3.1161e-11	1.03275	1.2113e-07	3.78459e-05	-0.489717	2.39709e-07	2.74675e-06
ERC2	1.04943	7.43918e-14	3.41808e-11	0.752198	1.91121e-06	0.000165872	-0.297229	2.26157e-06	1.84332e-05
EFTUD2	-0.480406	7.82063e-14	3.52425e-11	-0.470257	1.06759e-05	0.000490526	0.0101482	0.790374	0.846938
ZPLD1	1.49947	8.08282e-14	3.57367e-11	1.0837	4.03479e-06	0.000270909	-0.415772	5.63355e-05	0.000286482
ZNF680	1.14035	8.59762e-14	3.73089e-11	1.10297	9.38157e-08	3.18606e-05	-0.037378	0.588762	0.68124
CPE	1.08433	8.63534e-14	3.67913e-11	0.749099	3.14321e-06	0.000236832	-0.335226	3.32674e-07	3.65474e-06
LINC00536	0.90612	8.7427e-14	3.65835e-11	0.618074	1.72122e-06	0.000155128	-0.288045	5.12324e-09	1.09338e-07
ARFGEF3	1.06872	9.37036e-14	3.8522e-11	0.866382	9.43313e-09	6.69838e-06	-0.202337	0.000220655	0.000927964
NBEA	0.819611	1.17673e-13	4.7542e-11	0.342038	0.00205875	0.0171074	-0.477574	2.52951e-12	2.27103e-10
SNX31	1.04503	1.2434e-13	4.93841e-11	0.853571	7.85178e-08	2.74613e-05	-0.191459	6.04825e-05	0.000304466
NAV3	1.07432	1.34828e-13	5.26571e-11	0.676575	2.35049e-06	0.000194626	-0.397743	1.76248e-07	2.11363e-06
RMST	1.96141	1.39692e-13	5.36622e-11	1.44778	4.86567e-06	0.000303237	-0.513629	0.000101585	0.000475137
LINC01508	0.862736	1.50435e-13	5.68571e-11	0.600811	7.52235e-05	0.00175046	-0.261925	4.65035e-05	0.000241837
LINC01501	0.973274	1.50524e-13	5.59877e-11	0.597603	0.0037696	0.0262194	-0.375672	6.74088e-05	0.000333669
ADORA2A-AS1	-0.551656	1.5782e-13	5.77842e-11	-0.428813	5.31201e-07	8.52577e-05	0.122843	1.89583e-05	0.000112526
LINC01049	1.3669	1.58169e-13	5.70213e-11	0.766028	0.000757194	0.00845323	-0.600873	8.20922e-08	1.12364e-06
SPDEF	0.934313	1.73368e-13	6.15534e-11	1.01317	7.92294e-09	5.98898e-06	0.0788552	0.183545	0.271803
LOC646588	1.11344	1.99321e-13	6.97119e-11	0.856429	1.11821e-06	0.000124776	-0.257007	9.64833e-06	6.2646e-05
DCLK1	1.38986	2.04226e-13	7.0377e-11	0.979889	5.99816e-05	0.00147797	-0.40997	3.05917e-05	0.000169389
PARM1	1.09669	2.08773e-13	7.0901e-11	0.768499	0.000282249	0.00430876	-0.32819	0.000285759	0.00115891
GULP1	1.43316	2.12277e-13	7.10614e-11	1.01296	1.57169e-06	0.000147909	-0.420197	1.46346e-06	1.27627e-05
PCLO	1.41939	2.17262e-13	7.17055e-11	0.772196	0.000646972	0.00754629	-0.647192	5.43198e-09	1.14467e-07
EDA	1.22917	2.56792e-13	8.35752e-11	0.853385	5.72737e-05	0.00144156	-0.375787	1.61201e-05	9.75073e-05
CIB4	0.879507	2.68676e-13	8.62449e-11	0.70098	7.76974e-08	2.80105e-05	-0.178527	1.22913e-05	7.66831e-05
CNIH3	0.491308	2.70953e-13	8.58006e-11	0.340068	9.82885e-06	0.000462489	-0.15124	1.29473e-07	1.64619e-06
ORC5	1.06404	2.85916e-13	8.93315e-11	0.783356	6.96007e-07	9.88456e-05	-0.280683	6.55169e-06	4.54487e-05
LOC101929268	0.916066	2.86008e-13	8.81847e-11	0.852653	2.82419e-08	1.50407e-05	-0.0634131	0.217531	0.311826
BMPR1B	1.27794	3.27542e-13	9.9679e-11	0.917455	1.12795e-06	0.000124675	-0.360483	3.93565e-07	4.2073e-06
NINJ2	-0.466038	3.66077e-13	1.09978e-10	-0.155005	0.0099304	0.0521046	0.311033	3.68234e-15	2.05448e-12
BRINP3	1.67756	3.87951e-13	1.15074e-10	1.08846	5.6967e-05	0.00143693	-0.589097	5.40065e-07	5.52635e-06
NCALD	1.1375	3.98388e-13	1.16693e-10	0.967993	2.21817e-08	1.26776e-05	-0.16951	0.00308838	0.00897779
EPHA7	1.43657	4.1368e-13	1.19676e-10	0.738879	0.00164429	0.0145234	-0.697696	2.43134e-09	5.86751e-08
CNTN4	1.09391	4.26564e-13	1.21898e-10	0.659712	0.00038917	0.00532055	-0.434203	6.90525e-06	4.73824e-05
STK3	0.75419	4.6956e-13	1.32569e-10	0.548415	1.33921e-07	4.0233e-05	-0.205775	1.2671e-07	1.61633e-06
SMOC2	1.7381	5.06704e-13	1.41352e-10	1.50743	4.8325e-07	8.45075e-05	-0.230667	0.0189252	0.0417151
KSR2	1.1366	5.52772e-13	1.5239e-10	0.811349	5.91883e-06	0.000338283	-0.32525	4.58818e-05	0.000239134
PRDM14	1.05363	5.65559e-13	1.54102e-10	0.978454	9.03655e-05	0.001979	-0.0751728	0.429213	0.534305
LINC01492	1.35846	6.01664e-13	1.62055e-10	0.844997	0.000612871	0.00728635	-0.51346	2.19055e-05	0.000127246
NPNT	1.59762	6.06926e-13	1.61615e-10	1.13859	2.73461e-08	1.49023e-05	-0.45903	1.67462e-06	1.42904e-05
MYO10	0.977956	6.23284e-13	1.64106e-10	0.961805	3.75154e-10	1.7582e-06	-0.0161507	0.756847	0.820466
MAL2	2.31461	6.26906e-13	1.63225e-10	2.70009	0.000136488	0.00263021	0.385475	0.161852	0.245275
RALYL	1.48576	6.51937e-13	1.67877e-10	0.935754	6.11512e-05	0.00150048	-0.550009	1.46684e-06	1.27779e-05
HMGCLL1	1.65093	6.56096e-13	1.67112e-10	0.962751	0.000360004	0.00506361	-0.688181	1.67781e-07	2.035e-06
SEMA3E	1.12612	6.57333e-13	1.65627e-10	0.640579	0.000784993	0.00868086	-0.485541	1.37558e-07	1.72836e-06
PTPRR	1.11668	6.93784e-13	1.72952e-10	0.781888	9.12117e-06	0.000448085	-0.334793	3.37977e-05	0.000184267
LINC02497	1.71602	7.07959e-13	1.74627e-10	1.45413	1.39896e-05	0.000564232	-0.261889	0.0404529	0.0785689
TPST2	-0.648584	7.08076e-13	1.72837e-10	-0.307168	0.000187405	0.00328211	0.341416	1.24309e-13	2.42745e-11
ST6GALNAC5	0.899407	7.22456e-13	1.74529e-10	0.545712	0.000252671	0.00401685	-0.353695	3.16872e-07	3.50248e-06
PKIA	1.23491	7.47671e-13	1.78777e-10	0.862058	6.77993e-06	0.000360259	-0.372856	1.86919e-06	1.56992e-05
PVT1	0.750976	7.50116e-13	1.7755e-10	0.801534	2.93974e-09	3.82705e-06	0.0505587	0.0752313	0.131667
ESRRG	1.45853	8.9257e-13	2.09156e-10	0.96336	3.24082e-05	0.00101121	-0.495171	3.64214e-06	2.74691e-05
LIFR-AS1	1.33618	8.93277e-13	2.07249e-10	1.13835	2.76985e-06	0.000216353	-0.197828	0.0484859	0.091575
TFAP2B	2.00674	9.33457e-13	2.14448e-10	1.49645	3.55745e-07	7.18635e-05	-0.510286	0.000354752	0.00139689
SPOCK1	1.52449	9.45242e-13	2.15047e-10	1.0776	1.04508e-05	0.000484937	-0.446897	8.03375e-06	5.35423e-05
LINC00535	1.11486	9.47022e-13	2.13381e-10	0.768873	1.62002e-06	0.000149456	-0.345986	5.58905e-07	5.68438e-06
POTEG	2.10409	9.58232e-13	2.1385e-10	1.71824	1.19383e-06	0.000128917	-0.385844	0.0155559	0.0353391
LINC01507	1.032	1.0675e-12	2.35988e-10	0.724652	9.55464e-05	0.00205974	-0.307349	5.61646e-05	0.000285799
LOC101927870	1.18248	1.07206e-12	2.34781e-10	0.845495	0.000545961	0.00676905	-0.33698	0.00113042	0.00379283
ELAVL2	1.89466	1.09361e-12	2.37283e-10	1.41977	8.73217e-06	0.000433519	-0.474884	0.00028299	0.00114927
PLCG2	-0.70948	1.13179e-12	2.43314e-10	-0.552013	1.26455e-07	3.89898e-05	0.157466	7.64164e-06	5.14263e-05
NRXN3	1.06024	1.13581e-12	2.41958e-10	0.583208	0.000853169	0.00917079	-0.47703	3.87698e-08	5.94564e-07
STAT5B	-0.34047	1.19037e-12	2.51297e-10	-0.234641	6.9202e-05	0.00164798	0.105829	2.9533e-05	0.000164109
ATP8A2	0.97141	1.23626e-12	2.58655e-10	0.702877	1.22667e-05	0.000527425	-0.268533	7.28029e-07	7.159e-06
ZBTB10	1.3189	1.32132e-12	2.74003e-10	1.18688	1.61914e-07	4.36106e-05	-0.132021	0.0252577	0.0530676
SMIM31	1.31054	1.34294e-12	2.76045e-10	0.988033	6.4881e-06	0.000355223	-0.322507	0.000414821	0.00159876
PRKAR1A	-0.344402	1.39964e-12	2.85197e-10	-0.271019	2.99575e-05	0.000949924	0.0733828	0.00875053	0.0218256
STAU2	0.721511	1.4132e-12	2.85478e-10	0.578286	2.87239e-07	6.53482e-05	-0.143226	5.2611e-06	3.76208e-05
CYTH3	0.571015	1.44846e-12	2.901e-10	0.644464	7.80237e-11	6.09443e-07	0.0734489	0.0299118	0.0611626
RAB8A	-0.680424	1.46287e-12	2.90503e-10	-0.297529	0.00134011	0.0125211	0.382895	1.0474e-12	1.15772e-10
FAM174B	0.888392	1.52955e-12	3.01193e-10	0.850812	1.29896e-05	0.000545494	-0.03758	0.634467	0.720498
GABRA5	1.47428	1.55965e-12	3.0456e-10	1.06501	0.00120974	0.0116561	-0.409265	0.0054003	0.014426
C8orf87	1.99453	1.60231e-12	3.10305e-10	1.56734	9.61751e-06	0.000460873	-0.427188	0.00279768	0.00823592
LCLAT1	0.684694	1.60614e-12	3.08498e-10	0.481564	1.53388e-06	0.000144933	-0.20313	1.97433e-09	4.89572e-08
STEAP2-AS1	1.42305	1.62989e-12	3.10514e-10	0.981896	2.14469e-05	0.000763776	-0.441156	3.45175e-06	2.62955e-05
CCDC190	1.45872	1.76926e-12	3.34347e-10	1.53573	0.011038	0.0563395	0.0770034	0.75819	0.821542
LOC101928437	1.3471	1.82328e-12	3.41799e-10	0.85355	0.00236892	0.0189392	-0.493551	0.000174135	0.000755371
RASSF8	0.797361	1.84329e-12	3.42808e-10	0.597249	3.47445e-07	7.20503e-05	-0.200111	0.00023239	0.000970176
MYO6	1.04802	1.85257e-12	3.4182e-10	0.85789	3.78361e-08	1.84711e-05	-0.190126	0.00315646	0.00912926
LINC00423	0.665589	1.87114e-12	3.4255e-10	0.439325	0.000386766	0.00530006	-0.226264	4.69266e-05	0.000243551
GDF6	1.63221	1.89232e-12	3.43742e-10	1.36142	0.000307219	0.004542	-0.270786	0.058554	0.10707
NLRP8	1.36863	1.90945e-12	3.44186e-10	0.98042	5.75345e-05	0.00144348	-0.388212	0.000654056	0.00236338
LINC01509	0.937786	1.9105e-12	3.41746e-10	0.914426	5.08993e-07	8.51946e-05	-0.0233604	0.728727	0.797509
TMC5	0.961605	1.95414e-12	3.46904e-10	0.887247	1.37277e-06	0.000136305	-0.0743577	0.248247	0.34657
PI15	1.92189	2.03631e-12	3.58773e-10	1.44092	1.17773e-05	0.000515847	-0.48097	0.00154504	0.00494736
UBR5	0.558981	2.05538e-12	3.59431e-10	0.495988	5.76921e-06	0.000333802	-0.0629935	0.0245863	0.0518569
PGR	1.3023	2.07374e-12	3.59955e-10	0.87503	0.00321594	0.0233672	-0.427265	0.00102423	0.00347635
DIRC1	1.62205	2.09977e-12	3.61794e-10	1.49281	0.0366149	0.128809	-0.129241	0.665431	0.747079
STMN2	1.04074	2.12897e-12	3.64148e-10	0.884594	5.63702e-05	0.00142957	-0.156145	0.0535309	0.0996575
MEP1A	1.07757	2.20593e-12	3.74576e-10	0.719684	4.145e-05	0.00118019	-0.357886	7.42309e-05	0.000362991
BICD1	0.63292	2.3139e-12	3.90083e-10	0.513183	1.42792e-07	4.13093e-05	-0.119737	0.00186422	0.00581603
LOC100507516	2.09207	2.32136e-12	3.88546e-10	2.60868	0.00134835	0.012543	0.51661	0.10701	0.175294
LINC00673	1.34711	2.45681e-12	4.08301e-10	1.1796	1.92708e-09	3.01048e-06	-0.167509	0.0377517	0.0740839
LINC01248	0.942691	2.45789e-12	4.05603e-10	0.54048	0.00248849	0.0195353	-0.40221	6.29093e-06	4.38345e-05
AKAP12	0.460848	2.45853e-12	4.02872e-10	0.388134	5.27692e-06	0.000314641	-0.0727131	0.0390779	0.0762586
SLC30A8	1.34048	2.58347e-12	4.20405e-10	0.920309	1.0772e-05	0.00049301	-0.42017	4.757e-05	0.000246507
FAM83H-AS1	0.73712	2.74948e-12	4.44335e-10	0.937428	7.34986e-07	0.000100133	0.200307	0.00609102	0.0160192
MPPE1	-0.590731	2.82224e-12	4.52969e-10	-0.513741	0.00238993	0.01901	0.07699	0.25687	0.355809
RETREG1	1.08844	2.94889e-12	4.70077e-10	1.00082	1.23323e-09	2.62712e-06	-0.0876143	0.166296	0.250679
LINC02745	1.8309	3.0033e-12	4.75516e-10	1.49283	0.00778702	0.0436748	-0.338072	0.151005	0.232003
ARHGEF38	0.808713	3.13092e-12	4.92395e-10	0.438242	0.00268464	0.0205451	-0.370471	1.9201e-07	2.27356e-06
GP2	1.86238	3.13934e-12	4.90428e-10	1.63359	0.0015211	0.0137781	-0.228784	0.256015	0.354857
DIAPH1	-0.544997	3.15566e-12	4.89712e-10	-0.425135	7.49526e-06	0.000386864	0.119861	0.000779046	0.002746
LOC101926892	1.43464	3.21138e-12	4.95081e-10	1.43672	2.81899e-06	0.000218733	0.00208205	0.983689	0.988753
TMEM178B	1.33809	3.28274e-12	5.02773e-10	0.98574	7.0694e-06	0.000367311	-0.352352	1.64568e-05	9.93642e-05
TUSC3	1.79456	3.35606e-12	5.10665e-10	1.45601	6.868e-06	0.000360847	-0.338558	0.00225979	0.00684156
OTX2-AS1	1.2693	3.47839e-12	5.25866e-10	1.04889	0.0297489	0.111751	-0.220414	0.265338	0.365229
ANKS1B	1.27579	3.56976e-12	5.3622e-10	0.77079	0.000391482	0.00534592	-0.505	5.53529e-07	5.64195e-06
MYOCD	1.4347	3.58532e-12	5.35126e-10	1.1904	0.000298826	0.0044916	-0.244302	0.0559016	0.103129
LRRTM4	1.41658	3.63063e-12	5.3846e-10	0.889578	0.000564501	0.00694746	-0.527001	4.8265e-06	3.48105e-05
CCSER1	0.862591	3.68886e-12	5.43655e-10	0.360487	0.00329486	0.0237638	-0.502104	2.2156e-12	2.04403e-10
NDRG1	0.806537	3.75018e-12	5.49238e-10	1.06392	2.61036e-08	1.45639e-05	0.257381	3.37585e-06	2.58096e-05
COLEC10	1.27427	3.79015e-12	5.51644e-10	0.798298	0.000768455	0.00854232	-0.475977	1.74542e-06	1.47922e-05
LINC01443	1.63405	3.85577e-12	5.5773e-10	1.77535	0.0106288	0.054872	0.141295	0.620604	0.708117
GREB1	0.863014	3.93878e-12	5.66242e-10	0.779544	3.61421e-09	4.03294e-06	-0.0834697	0.0488379	0.0921136
LIFR	1.40471	4.1151e-12	5.87983e-10	1.24728	4.72888e-09	5.0369e-06	-0.157432	0.0671643	0.119959
KCNC2	1.60225	4.12154e-12	5.85334e-10	0.97198	0.000143057	0.00270998	-0.63027	1.96199e-06	1.63497e-05
MAP2	0.899582	4.20589e-12	5.93715e-10	0.628703	0.000108775	0.0022617	-0.270879	8.48127e-05	0.000408094
ZNF736	0.973362	4.25874e-12	5.97576e-10	0.552831	0.00155678	0.0140038	-0.420531	2.00358e-06	1.66489e-05
C1orf21	0.834997	4.32073e-12	6.02664e-10	0.692941	3.67517e-07	7.17669e-05	-0.142057	0.000952424	0.0032715
FBXO32	0.910565	4.32114e-12	5.99156e-10	0.738013	0.000490608	0.00627534	-0.172552	0.026966	0.056024
ESRP1	1.1725	4.5462e-12	6.26654e-10	1.00325	3.25014e-06	0.000240254	-0.169253	0.00930602	0.0229642
PCP4	1.12989	4.73433e-12	6.48769e-10	0.825996	0.000252686	0.00401436	-0.303891	0.000932436	0.0032132
PLD5	1.24007	5.0072e-12	6.82173e-10	0.831001	5.58237e-05	0.00142186	-0.409071	5.6773e-05	0.000288331
CDH7	1.40703	5.01986e-12	6.79944e-10	0.796374	0.000258715	0.00407972	-0.61066	3.17013e-08	5.03974e-07
PLA2G15	-0.472712	5.02943e-12	6.77326e-10	-0.189355	0.0236713	0.0950463	0.283356	1.53484e-08	2.7434e-07
PDZRN3	1.84754	5.28393e-12	7.07533e-10	1.60505	1.00565e-06	0.000116661	-0.242484	0.0254201	0.0533659
LINC00879	1.87114	5.36255e-12	7.13981e-10	1.12583	0.000331229	0.00477055	-0.745319	2.38925e-06	1.92661e-05
SDK1	1.27029	5.38262e-12	7.12605e-10	1.09887	3.20327e-07	6.9502e-05	-0.171417	0.00757572	0.0192665
LINC01098	1.53005	5.41228e-12	7.12505e-10	0.954117	0.000701747	0.0079903	-0.575934	2.57016e-05	0.000145616
MIPOL1	1.43798	6.08276e-12	7.96298e-10	1.06504	7.30194e-07	0.000100651	-0.372942	8.58565e-05	0.000412523
LOC100996654	0.879233	6.133e-12	7.98414e-10	0.772356	3.26751e-08	1.66451e-05	-0.106877	0.0390685	0.0762466
PCDH7	1.44605	6.14321e-12	7.95325e-10	0.890557	0.000345853	0.0049177	-0.555489	2.3259e-07	2.68222e-06
GPC3	0.722703	6.17565e-12	7.95132e-10	0.418966	0.000424297	0.00564917	-0.303737	1.24643e-08	2.298e-07
DNAH5	1.38539	6.31972e-12	8.09234e-10	0.886336	0.000223016	0.00371424	-0.499052	8.15017e-06	5.41949e-05
LOC339975	1.69114	6.42325e-12	8.18022e-10	1.13544	0.000149692	0.00279278	-0.555694	1.00529e-05	6.48592e-05
LINC00511	0.8667	6.44032e-12	8.15762e-10	0.681657	0.000107233	0.0022496	-0.185043	0.0059711	0.0157356
SPAG1	0.78348	6.66771e-12	8.40024e-10	0.738126	1.31898e-06	0.000134381	-0.0453535	0.22895	0.324914
HOXC4	1.90354	6.72589e-12	8.42822e-10	1.78006	1.34176e-07	3.97993e-05	-0.123477	0.250943	0.349417
TMEM39B	-0.450086	6.88579e-12	8.5827e-10	-0.260984	0.00254766	0.0198074	0.189102	7.523e-06	5.07445e-05
PTPRT	1.21604	7.50169e-12	9.3009e-10	0.738138	0.000328151	0.00474079	-0.4779	1.53798e-06	1.33184e-05
IGSF5	1.31302	7.54013e-12	9.29936e-10	0.859984	7.1911e-05	0.00169356	-0.453041	3.00772e-06	2.33997e-05
ARHGAP40	0.912301	7.95082e-12	9.75453e-10	0.861722	4.82956e-07	8.50911e-05	-0.050579	0.462312	0.565711
WNK2	0.71406	7.99414e-12	9.7566e-10	0.696589	6.03564e-08	2.39717e-05	-0.0174713	0.640714	0.725903
IRF8	-0.858452	8.1707e-12	9.92041e-10	-0.557672	2.32163e-05	0.000798865	0.30078	2.98893e-06	2.32767e-05
SPATA17	1.21124	8.26656e-12	9.98507e-10	0.739801	0.00214102	0.0176037	-0.47144	1.09753e-05	6.98301e-05
PKP1	0.868387	8.48868e-12	1.02008e-09	0.866547	5.23874e-05	0.00135347	-0.00184031	0.982269	0.987919
PXDN	1.09082	8.73384e-12	1.04418e-09	1.16323	9.11476e-10	2.13586e-06	0.0724108	0.287437	0.389088
BBS9	0.608717	8.83065e-12	1.0504e-09	0.313313	0.00216853	0.0177303	-0.295404	1.82705e-09	4.61351e-08
EPHA5	1.33189	9.18194e-12	1.08667e-09	0.729605	0.00186255	0.0158941	-0.602289	2.37755e-07	2.72836e-06
UNC5C	1.03295	9.86772e-12	1.16196e-09	0.662162	0.000205112	0.00348541	-0.370791	5.95139e-07	6.00082e-06
VTCN1	1.26706	1.00178e-11	1.17374e-09	1.00348	5.77951e-05	0.00144846	-0.263584	0.000644916	0.00233647
CCAT1	1.05587	1.00838e-11	1.17559e-09	0.983729	4.86441e-05	0.00129827	-0.0721386	0.414981	0.519874
PTPRG-AS1	1.36674	1.01156e-11	1.17346e-09	0.879021	0.001175	0.0114106	-0.487722	9.93908e-05	0.000466271
RGS22	0.988838	1.01839e-11	1.17557e-09	0.584855	4.64604e-05	0.00126447	-0.403983	6.00283e-10	1.84116e-08
PPP3CA	0.486007	1.02317e-11	1.1753e-09	0.32775	5.67861e-06	0.000330191	-0.158256	4.80247e-06	3.46692e-05
DSCAM	1.1992	1.06332e-11	1.21545e-09	0.834541	4.65007e-05	0.00126263	-0.364659	4.25499e-05	0.000224162
NPSR1-AS1	1.24983	1.07494e-11	1.22278e-09	0.655139	0.00622834	0.0372889	-0.594694	9.15028e-07	8.73395e-06
LINC00587	1.33943	1.08804e-11	1.2317e-09	0.704796	0.00435588	0.0290223	-0.63463	2.22437e-06	1.81869e-05
LINC01695	1.28108	1.09762e-11	1.23657e-09	0.935887	7.80947e-05	0.00179235	-0.34519	0.001536	0.00492179
TFAP2C	1.70334	1.10716e-11	1.24135e-09	1.58208	0.0107196	0.0551588	-0.121264	0.635628	0.721641
FBXL7	1.50994	1.11053e-11	1.23919e-09	1.25684	2.7076e-06	0.000214349	-0.253098	0.0296192	0.0606173
LOC105372441	1.54687	1.12286e-11	1.24701e-09	1.46314	6.6493e-07	9.9244e-05	-0.0837253	0.380315	0.485795
PREX2	0.941863	1.13262e-11	1.25192e-09	0.676919	6.79276e-06	0.000359311	-0.264943	3.95027e-05	0.000210522
LOC101929563	1.47641	1.14078e-11	1.25502e-09	1.10708	7.4923e-05	0.0017452	-0.369332	0.00394133	0.0110014
ZBED9	1.17089	1.14107e-11	1.24948e-09	0.762665	6.49075e-05	0.00156802	-0.408222	1.66632e-05	0.000100481
POTEE	1.49586	1.17015e-11	1.27536e-09	1.01104	2.79996e-05	0.000908745	-0.484812	1.90114e-06	1.59447e-05
FOXG1-AS1	1.51058	1.17432e-11	1.27397e-09	1.11314	0.00189924	0.0161249	-0.39744	0.00833332	0.0209118
LINC01162	1.18791	1.19257e-11	1.28781e-09	0.805017	3.11965e-05	0.000981245	-0.38289	9.47257e-07	8.96851e-06
LINC00693	1.44707	1.22542e-11	1.31722e-09	1.00029	6.95979e-05	0.00165572	-0.446788	9.12728e-05	0.000434185
RALGAPA1	0.502455	1.23036e-11	1.31649e-09	0.25566	0.0014446	0.0132387	-0.246796	8.55543e-10	2.46896e-08
NSMCE2	0.624759	1.27715e-11	1.36034e-09	0.560742	4.83669e-07	8.39542e-05	-0.0640166	0.00739356	0.0188894
ZNF704	1.0282	1.30037e-11	1.3788e-09	0.857355	2.08752e-06	0.000179182	-0.170843	2.34561e-05	0.000135148
DSTN	0.514752	1.31078e-11	1.38358e-09	0.460129	1.44353e-05	0.000578226	-0.0546232	0.177508	0.264434
SCHLAP1	1.24441	1.31421e-11	1.38099e-09	0.919722	7.21985e-05	0.00169862	-0.324685	0.00351623	0.00998374
CBFA2T2	0.440445	1.32349e-11	1.38452e-09	0.474271	9.05847e-10	2.35852e-06	0.0338263	0.194573	0.284982
PABPC1	0.885088	1.32619e-11	1.38119e-09	0.910201	4.96971e-06	0.000302481	0.0251132	0.674149	0.754446
LOC102724957	1.08523	1.34012e-11	1.38951e-09	0.902939	3.60012e-05	0.00108017	-0.182286	0.0536929	0.0998322
TMTC2	1.07943	1.4237e-11	1.46968e-09	0.913822	1.0863e-06	0.000122972	-0.165613	0.0151387	0.034525
TRAPPC10	-0.42832	1.47121e-11	1.51206e-09	-0.15789	0.0791538	0.216153	0.27043	2.05824e-08	3.50005e-07
ADAM2	1.71147	1.47353e-11	1.50783e-09	1.0334	0.000615152	0.00730605	-0.678071	2.99168e-07	3.33352e-06
COL3A1	1.47072	1.49458e-11	1.52272e-09	0.85155	3.47122e-05	0.00106051	-0.619166	2.4234e-07	2.77147e-06
UMOD	1.33639	1.49712e-11	1.51871e-09	1.58869	0.0225068	0.0916901	0.252301	0.374587	0.480154
EIF3H	0.665842	1.52622e-11	1.54155e-09	0.564399	7.77965e-07	9.96178e-05	-0.101442	0.00100577	0.00342411
P4HA3	0.604721	1.53052e-11	1.53925e-09	0.422493	0.00296564	0.0220545	-0.182228	0.00298868	0.00873893
ANKRD30B	1.63024	1.54124e-11	1.54341e-09	1.03644	0.00050778	0.00643875	-0.593796	1.41862e-05	8.71591e-05
MTBP	0.797312	1.54921e-11	1.5448e-09	0.414365	0.00265041	0.0203629	-0.382947	6.54162e-09	1.33761e-07
FZD6	0.742647	1.6278e-11	1.61629e-09	0.557584	0.000107123	0.0022493	-0.185062	0.00220251	0.00669062
C8orf34-AS1	1.2562	1.67109e-11	1.65226e-09	0.967764	0.0002411	0.0039234	-0.28844	0.00628744	0.0164545
LINC00487	1.11338	1.73348e-11	1.70675e-09	0.740043	0.0038179	0.0264533	-0.373341	0.00120489	0.00399747
EDARADD	0.742829	1.75715e-11	1.72282e-09	0.623068	1.7505e-05	0.000663745	-0.11976	0.00312565	0.0090603
LINC02003	2.00167	1.75807e-11	1.71653e-09	1.71791	5.48247e-07	8.62219e-05	-0.283759	0.0553798	0.102376
LINC01499	1.39697	1.78681e-11	1.73736e-09	0.807216	0.00291932	0.021807	-0.58975	3.41398e-05	0.00018583
RAD52	-0.363884	1.79065e-11	1.73389e-09	-0.194334	0.0173595	0.0767518	0.16955	2.01519e-05	0.000118589
GPR158	1.11522	1.85122e-11	1.78517e-09	0.544009	0.00477113	0.031013	-0.571211	1.26446e-07	1.61472e-06
CASC8	0.74654	1.87191e-11	1.79772e-09	0.589384	2.44536e-05	0.000824489	-0.157156	0.00233772	0.007042
ADTRP	0.796013	1.88131e-11	1.79938e-09	0.680208	4.15136e-06	0.00027249	-0.115805	0.036575	0.0721129
SAXO1	0.622609	1.88872e-11	1.79912e-09	0.399339	0.00359462	0.0253408	-0.223269	0.000470956	0.00177884
LOC101927141	1.79138	1.94773e-11	1.84782e-09	1.36502	0.000187478	0.00328094	-0.426352	0.0105852	0.0255793
LINC02551	0.790757	1.95737e-11	1.84947e-09	1.00977	0.123839	0.292592	0.219011	0.427937	0.532914
PAX9	2.12781	1.95755e-11	1.84222e-09	1.85916	1.50648e-06	0.000144677	-0.268645	0.114482	0.185318
CTNNA2	0.978197	2.0054e-11	1.8797e-09	0.375178	0.0551894	0.169629	-0.603019	2.56676e-08	4.21197e-07
LINC01036	1.40506	2.04212e-11	1.90649e-09	0.899681	2.53081e-05	0.00084842	-0.505379	9.00032e-06	5.89613e-05
ANKH	0.560283	2.10005e-11	1.95279e-09	0.589267	6.12453e-10	2.05023e-06	0.0289838	0.409935	0.514902
GPATCH2	1.00318	2.11275e-11	1.95684e-09	0.709371	1.15004e-05	0.000507513	-0.293813	1.04987e-06	9.75095e-06
MAPK4	1.09245	2.17495e-11	2.00652e-09	0.782288	5.21657e-05	0.00134923	-0.310166	0.000159839	0.000701143
DEUP1	1.33983	2.18362e-11	2.00662e-09	0.938131	6.61105e-05	0.00158726	-0.401698	7.47368e-05	0.000365084
MFSD4A	0.814569	2.22415e-11	2.03588e-09	0.916445	1.42763e-09	2.7878e-06	0.101877	0.0357082	0.0706894
NBR2	-0.569375	2.25842e-11	2.0592e-09	-0.354309	0.00154825	0.01397	0.215066	1.98446e-05	0.000116986
ADGRF5	0.746534	2.26358e-11	2.05591e-09	0.577621	1.62729e-06	0.000148954	-0.168914	0.0042007	0.0116326
DNAJC5B	0.771425	2.26972e-11	2.05353e-09	0.667601	5.17072e-07	8.41428e-05	-0.103824	0.0180144	0.0400086
LINC00670	1.38287	2.29927e-11	2.07226e-09	0.927211	0.00122535	0.0117775	-0.455658	0.000360803	0.00141691
CAPN3	-0.477065	2.32513e-11	2.08754e-09	-0.397646	6.57266e-06	0.000354878	0.0794182	0.0174957	0.039049
PKNOX2	0.668238	2.54177e-11	2.27333e-09	0.530404	3.37711e-06	0.000245763	-0.137834	0.00346205	0.00985737
CAMSAP2	0.664292	2.55767e-11	2.27886e-09	0.49573	9.07109e-06	0.000446561	-0.168561	0.000320934	0.00128226
LINC01031	1.09787	2.58971e-11	2.29866e-09	0.597419	0.00143601	0.0131754	-0.500452	2.98371e-07	3.32781e-06
INPP5B	-0.513448	2.61089e-11	2.30872e-09	-0.302493	1.65791e-06	0.00015058	0.210955	3.07029e-09	7.15882e-08
RIOK3	-0.575417	2.62031e-11	2.30834e-09	-0.408528	2.64649e-05	0.000874685	0.166889	6.20538e-05	0.000311239
STK31	0.888788	2.64439e-11	2.32082e-09	0.639775	0.000203391	0.00347888	-0.249013	0.000883654	0.00306538
SLC13A1	1.63155	2.67092e-11	2.33536e-09	1.15318	0.00158724	0.0141852	-0.47837	0.00148397	0.00477203
NPAS3	0.733793	2.76319e-11	2.40706e-09	0.364576	0.000606437	0.00722452	-0.369217	1.77928e-10	6.93741e-09
TPD52	1.07171	2.79772e-11	2.42811e-09	0.966138	3.54624e-07	7.22601e-05	-0.105568	0.0187592	0.0414037
POTEI	1.23228	2.87486e-11	2.48585e-09	1.0143	0.00198827	0.0167053	-0.217973	0.0855888	0.146705
PCAT1	1.65831	3.00916e-11	2.59241e-09	1.45187	5.71529e-06	0.000331501	-0.206433	0.0713638	0.126095
P2RX7	-0.455533	3.02009e-11	2.5923e-09	-0.34219	8.50331e-05	0.0019086	0.113344	0.000436838	0.00167098
NCAM2	1.0046	3.07115e-11	2.6265e-09	0.537754	0.00113202	0.0111316	-0.466849	1.9195e-07	2.27515e-06
LOC101927495	1.00708	3.11972e-11	2.65834e-09	1.03111	2.1623e-06	0.000183584	0.0240309	0.780628	0.83945
ST3GAL2	-0.447875	3.34106e-11	2.83663e-09	-0.145155	0.111262	0.272094	0.30272	1.73071e-08	3.0356e-07
LOC340512	0.573	3.37636e-11	2.85626e-09	0.223267	0.00190182	0.016141	-0.349733	2.08766e-10	7.89036e-09
ZNF516	-0.59601	3.40158e-11	2.86724e-09	-0.302237	0.000763927	0.00851622	0.293773	9.94082e-09	1.90003e-07
LOC730100	1.14378	3.4333e-11	2.8836e-09	0.620351	0.00420956	0.028313	-0.523432	1.1511e-06	1.05038e-05
NAALADL2	0.835506	3.59335e-11	3.00725e-09	0.416225	0.000327111	0.0047316	-0.419281	9.66438e-09	1.85475e-07
ERBB4	1.26558	3.61885e-11	3.01781e-09	0.670617	0.00584121	0.0357102	-0.594963	1.51478e-07	1.87215e-06
LOC100506885	1.19893	3.65201e-11	3.03466e-09	0.806932	0.000368117	0.00513763	-0.391994	0.000114295	0.00052341
POTEM	1.92767	3.76466e-11	3.11722e-09	1.56531	1.27222e-06	0.000133089	-0.362364	0.0197463	0.0432525
LINC00373	1.01832	3.77701e-11	3.11643e-09	0.416699	0.0416088	0.140089	-0.60162	2.02669e-08	3.45644e-07
LINC01479	0.881158	3.82651e-11	3.1462e-09	0.473364	0.000298949	0.00449056	-0.407795	2.43872e-08	4.02724e-07
DNAH8	0.575952	3.97962e-11	3.26065e-09	0.258805	0.00166894	0.0146638	-0.317147	1.17078e-08	2.18605e-07
SMG6	-0.236735	4.04041e-11	3.29892e-09	-0.125147	0.000249529	0.00398855	0.111588	1.98815e-08	3.4031e-07
LINC00448	1.26772	4.16558e-11	3.38931e-09	0.457253	0.0591166	0.177919	-0.810465	1.68967e-08	2.977e-07
PRIMPOL	-0.406925	4.30624e-11	3.49163e-09	-0.312411	1.28412e-05	0.000541202	0.0945144	0.00550661	0.0146632
KCNJ3	1.46273	4.51948e-11	3.6519e-09	1.09235	3.56141e-05	0.00108102	-0.370384	0.00146785	0.00473059
FILIP1	0.777121	4.56103e-11	3.67281e-09	0.539445	0.000316637	0.00462867	-0.237675	0.000424406	0.00163195
TANC1	0.475651	4.84015e-11	3.88422e-09	0.438839	7.28046e-09	6.09297e-06	-0.0368121	0.185499	0.274073
FER1L6-AS2	0.545483	4.85441e-11	3.88237e-09	0.363039	0.000230693	0.00380692	-0.182444	6.26032e-05	0.000313457
ARHGAP39	0.962491	4.87971e-11	3.88933e-09	1.01022	1.11722e-07	3.58627e-05	0.0477255	0.310105	0.412974
LOC101928519	1.29249	4.88887e-11	3.88342e-09	0.738834	0.00318676	0.0232344	-0.553654	1.63714e-06	1.40216e-05
GFOD1	-0.462751	4.92333e-11	3.89758e-09	-0.238469	0.00910655	0.0489099	0.224283	1.93655e-08	3.3172e-07
ITGA8	0.900868	4.92594e-11	3.88652e-09	0.670647	0.000107377	0.0022506	-0.230221	0.00417418	0.0115742
NTNG1	0.645903	5.05009e-11	3.9711e-09	0.183494	0.0936817	0.242488	-0.46241	2.19206e-11	1.25284e-09
TAX1BP1	0.512401	5.22841e-11	4.09757e-09	0.355978	1.25327e-05	0.000532991	-0.156423	3.0742e-06	2.38378e-05
NETO1	1.29797	5.28134e-11	4.12525e-09	0.671808	0.00675167	0.0394445	-0.626163	4.8515e-09	1.04298e-07
EPHA6	1.46179	5.31229e-11	4.13564e-09	0.881706	0.00103781	0.0104778	-0.580088	7.4991e-06	5.06124e-05
KANSL3	-0.331441	5.34247e-11	4.14537e-09	-0.266092	0.000878648	0.00935454	0.0653488	0.06081	0.110513
METTL16	-0.217853	5.36309e-11	4.14763e-09	-0.183909	0.000139762	0.00267351	0.0339436	0.113493	0.184047
CFAP47	0.787542	5.46721e-11	4.21425e-09	0.309496	0.0376865	0.131142	-0.478045	8.16665e-09	1.60814e-07
LINC00558	1.47838	5.57168e-11	4.28069e-09	0.76551	0.004532	0.0298898	-0.712867	1.16095e-06	1.0569e-05
LAMA1	0.939981	5.80306e-11	4.44389e-09	0.722016	9.38066e-05	0.00203346	-0.217966	0.00155516	0.0049757
SCARA5	0.92869	5.86777e-11	4.47881e-09	0.795913	2.62661e-06	0.000210066	-0.132777	0.00636192	0.0166142
TTC6	1.75351	6.09389e-11	4.6363e-09	1.46553	6.81757e-07	9.86149e-05	-0.287973	0.0410597	0.0795298
PIGB	-0.470692	6.13184e-11	4.65008e-09	-0.401825	0.00637414	0.0378715	0.0688671	0.239211	0.336865
LOC339192	-0.519443	6.24597e-11	4.72135e-09	-0.376628	0.000125661	0.00248071	0.142816	0.00126645	0.00416574
CASC21	0.947002	6.74095e-11	5.07912e-09	0.772867	0.000138228	0.00265499	-0.174135	0.0160903	0.0363801
AGBL4	0.921427	6.76101e-11	5.07791e-09	0.437572	0.0205539	0.0862379	-0.483855	1.41365e-07	1.76956e-06
ULK4	0.441028	6.77096e-11	5.06913e-09	0.152462	0.00331835	0.023889	-0.288565	9.14346e-13	1.06069e-10
LOC101929353	1.18755	6.89851e-11	5.14818e-09	0.875568	0.000228403	0.00377977	-0.311983	0.00288448	0.00846804
TBC1D32	0.596104	7.0201e-11	5.22229e-09	0.233713	0.0398115	0.136071	-0.362392	8.80202e-09	1.71595e-07
COL12A1	0.900408	7.229e-11	5.36067e-09	0.449413	0.0052963	0.0333804	-0.450995	1.29643e-07	1.64567e-06
2023-12-01	1.28721	7.28194e-11	5.38289e-09	0.831442	0.000202763	0.00347321	-0.455769	1.60565e-05	9.72477e-05
POTEH	1.98681	7.31e-11	5.38664e-09	1.65178	3.77925e-07	7.25895e-05	-0.335022	0.0360469	0.0712697
ELK4	0.883083	7.33761e-11	5.39004e-09	0.950923	2.11538e-07	5.27338e-05	0.0678399	0.21672	0.310853
C8orf86	1.23548	7.44884e-11	5.45465e-09	1.04991	3.13002e-05	0.000983187	-0.185573	0.0210291	0.045543
MAPRE2	-0.492566	7.7719e-11	5.67349e-09	-0.520316	6.44093e-07	9.67502e-05	-0.0277491	0.457312	0.561175
ST8SIA1	0.708866	7.81711e-11	5.68877e-09	0.436976	0.000552456	0.00683151	-0.27189	1.9865e-06	1.65246e-05
POTEJ	1.41148	7.86421e-11	5.70533e-09	1.02259	0.00153183	0.0138592	-0.388886	0.00218071	0.00663301
ENPP2	0.714305	8.05586e-11	5.82632e-09	0.532205	1.05064e-05	0.00048464	-0.1821	0.000325218	0.00129562
CLIC4	-0.364897	8.1303e-11	5.86207e-09	-0.246071	6.93961e-06	0.000362982	0.118827	5.01797e-06	3.60251e-05
BPIFA2	0.897148	8.4423e-11	6.06835e-09	0.654729	0.000620125	0.00735022	-0.242419	0.00926969	0.0228938
KCTD16	1.04984	8.48679e-11	6.08168e-09	0.772227	0.000211337	0.00356278	-0.277613	0.00275824	0.00813004
GALNT3	0.90998	8.51602e-11	6.08402e-09	0.816049	0.00149455	0.0136112	-0.0939317	0.36765	0.473021
LINC02864	1.542	8.52351e-11	6.07086e-09	1.0183	0.000268827	0.0041718	-0.5237	4.57066e-05	0.000238433
TOE1	-0.686202	8.71423e-11	6.1879e-09	-0.319303	0.165605	0.352591	0.366899	0.000577868	0.00212011
DGKB	1.18275	8.75349e-11	6.197e-09	0.702589	0.00057325	0.00700363	-0.480163	9.07075e-07	8.67217e-06
LINC00383	1.2761	8.83776e-11	6.23781e-09	0.604286	0.0146579	0.0685041	-0.671815	3.1028e-07	3.44098e-06
KAZN-AS1	1.15193	8.84536e-11	6.22443e-09	0.700026	0.000455052	0.00594052	-0.451905	4.80448e-06	3.46731e-05
SYT1	1.08026	8.99871e-11	6.31338e-09	0.66472	0.000290743	0.00440114	-0.415541	1.73841e-06	1.47381e-05
BPIFA4P	1.11782	9.25135e-11	6.47125e-09	0.720783	0.0160173	0.072725	-0.397036	0.00550259	0.0146575
FAM171B	1.0727	9.38948e-11	6.54832e-09	0.644172	0.00363499	0.0255332	-0.428527	2.04864e-05	0.000120134
SMARCC1	0.36644	9.45514e-11	6.57455e-09	0.334888	5.90176e-06	0.000338132	-0.0315525	0.0806151	0.13962
PPP1R42	0.632977	9.55023e-11	6.62102e-09	0.38648	0.00425328	0.0285252	-0.246497	7.24896e-06	4.9279e-05
STEAP4	1.29235	9.58625e-11	6.62639e-09	1.23403	3.48975e-06	0.000250845	-0.0583182	0.479828	0.581917
GCOM1	0.653037	9.65556e-11	6.65467e-09	0.592896	0.00200424	0.0167913	-0.0601417	0.460966	0.564417
LINC00240	0.740335	9.65985e-11	6.6381e-09	0.273096	0.0416925	0.140189	-0.467239	6.39998e-09	1.31553e-07
LINC01697	1.31731	9.77783e-11	6.69953e-09	0.943366	9.8678e-07	0.000115616	-0.37394	0.000109389	0.00050469
LOC105378146	1.00495	9.98023e-11	6.81827e-09	0.873692	0.000564769	0.0069471	-0.131259	0.188052	0.27725
LIMCH1	0.610427	9.99786e-11	6.81046e-09	0.395486	4.86203e-06	0.000303819	-0.21494	3.94001e-06	2.94127e-05
LRRC52-AS1	0.627759	1.02929e-10	6.99113e-09	0.202956	0.124738	0.293737	-0.424803	4.20864e-08	6.38323e-07
CPA6	0.735656	1.03965e-10	7.04105e-09	0.533762	7.49543e-06	0.000386023	-0.201893	0.000120146	0.000546891
ADAM18	1.57721	1.04979e-10	7.08927e-09	1.06554	0.00108317	0.0107871	-0.511676	0.00024648	0.00102136
DEPTOR	0.666244	1.07129e-10	7.21369e-09	0.590164	1.73402e-07	4.56553e-05	-0.0760798	0.037512	0.0737123
EYA1	1.41497	1.12493e-10	7.55317e-09	0.840672	0.000363673	0.00509381	-0.574299	2.66663e-07	3.01724e-06
DIRAS2	0.943933	1.13504e-10	7.59926e-09	0.680974	0.000201996	0.00346513	-0.262959	0.000932882	0.00321426
SLIT2	1.09786	1.14216e-10	7.62514e-09	0.716918	0.00259215	0.0200204	-0.38094	1.34624e-05	8.31923e-05
WDR45	-0.522025	1.1529e-10	7.67497e-09	-0.147613	0.50564	0.693635	0.374413	0.000392208	0.00152288
SFTA3	1.52225	1.15439e-10	7.6631e-09	1.04665	0.00176243	0.0152676	-0.475598	0.00195598	0.00606116
RPS6KA6	1.47487	1.15603e-10	7.65233e-09	1.11207	0.00144657	0.0132515	-0.362796	0.0117644	0.0279759
KLHL1	1.17515	1.17221e-10	7.73757e-09	0.554894	0.00554835	0.0344409	-0.620253	3.24919e-11	1.73042e-09
HRK	0.755509	1.18174e-10	7.77854e-09	0.498544	0.0100882	0.0527085	-0.256964	0.00308478	0.00897177
FAM160A1	0.961596	1.18687e-10	7.79049e-09	0.700984	1.25649e-06	0.000132628	-0.260612	0.000246685	0.00102184
CEP112	0.854208	1.19444e-10	7.81825e-09	0.514659	0.000669778	0.00771628	-0.339549	4.84381e-07	5.04916e-06
ATP6V1H	0.701975	1.19599e-10	7.80659e-09	0.619203	1.48401e-05	0.000587413	-0.0827715	0.0268417	0.0558203
COL4A6	1.33379	1.2157e-10	7.91322e-09	0.995512	7.90533e-05	0.00180551	-0.338277	6.48572e-05	0.000322812
NXPH1	1.34878	1.22596e-10	7.95786e-09	0.821692	0.000547465	0.00678411	-0.527084	1.00504e-05	6.48611e-05
NUDCD1	0.735742	1.23209e-10	7.97555e-09	0.538999	1.34297e-05	0.000553072	-0.196743	2.45534e-06	1.97379e-05
HOTAIR	2.11834	1.23671e-10	7.98339e-09	1.68896	4.1356e-05	0.00118038	-0.429385	0.0104845	0.0253727
PDGFRL	0.776838	1.25288e-10	8.06561e-09	0.778957	0.00290591	0.0217484	0.0021194	0.982804	0.988244
LOC643711	1.60478	1.26331e-10	8.11047e-09	1.3394	0.000299441	0.00449507	-0.265385	0.0917505	0.155156
HMGN2P46	0.73774	1.2955e-10	8.29437e-09	0.621433	0.000115297	0.00235139	-0.116307	0.101802	0.168386
SLC9A2	0.770708	1.3063e-10	8.34074e-09	0.446911	0.000583154	0.00705475	-0.323797	4.06278e-08	6.19813e-07
ARHGAP28	1.3621	1.31223e-10	8.35582e-09	0.989395	0.000101046	0.00215061	-0.372702	0.000323239	0.00128971
PTGFR	1.59132	1.32936e-10	8.44195e-09	1.16198	8.66175e-05	0.0019349	-0.429346	0.000353712	0.00139327
ADCY1	0.655419	1.3319e-10	8.43523e-09	0.56442	4.12218e-07	7.72761e-05	-0.0909992	0.0554942	0.102514
EFR3A	0.770419	1.3375e-10	8.44788e-09	0.552436	3.98417e-05	0.00114977	-0.217982	1.2032e-05	7.53264e-05
ZNF804B	1.38074	1.34086e-10	8.44636e-09	0.93004	9.1059e-05	0.00198862	-0.450698	4.57856e-05	0.000238739
ANO4	1.25434	1.40565e-10	8.83072e-09	0.787111	0.00101399	0.0103129	-0.467231	1.20267e-05	7.5313e-05
COG4	-0.344019	1.446e-10	9.05995e-09	-0.18437	0.0234351	0.0944702	0.159649	0.000105396	0.000489446
TYW1B	0.518465	1.44629e-10	9.03756e-09	0.44125	2.1586e-06	0.000184608	-0.0772152	0.00244921	0.00732792
BEND4	0.846467	1.46175e-10	9.10988e-09	0.666211	1.14331e-05	0.00050934	-0.180256	0.00909525	0.02252
TRIQK	0.745488	1.50305e-10	9.34246e-09	0.569564	2.12344e-05	0.000760833	-0.175924	0.000743473	0.00263487
SLC35F4	1.1985	1.50773e-10	9.34672e-09	0.61754	0.00911765	0.0489135	-0.580956	1.2728e-06	1.13925e-05
PTPN21	1.0513	1.51126e-10	9.34392e-09	0.864955	1.93807e-06	0.000167582	-0.186342	0.00105037	0.00355172
CRADD	0.383228	1.5323e-10	9.44907e-09	0.333445	2.20825e-07	5.3902e-05	-0.0497828	0.0482443	0.0912215
LRATD2	1.14364	1.62877e-10	1.00176e-08	1.15802	0.000172825	0.00309619	0.0143887	0.902047	0.930355
LOC101927040	0.706451	1.65098e-10	1.01276e-08	0.58867	1.80305e-06	0.000158838	-0.117781	0.0103715	0.0251459
CADPS	1.12342	1.65713e-10	1.01388e-08	0.653785	0.00206146	0.0171116	-0.469634	5.03624e-07	5.22417e-06
LINC00276	1.54685	1.73476e-10	1.05861e-08	0.961688	0.000477444	0.00614048	-0.585158	4.80146e-05	0.000248647
KCNN2	1.28816	1.76003e-10	1.07124e-08	0.937628	0.000116999	0.00237372	-0.350537	0.00141515	0.00457774
PDE10A	1.23205	1.76268e-10	1.07008e-08	0.858301	0.000234599	0.00384699	-0.373752	0.000198767	0.000847009
LPIN2	-0.268118	1.76595e-10	1.06929e-08	-0.136645	0.0410998	0.138894	0.131473	9.47113e-05	0.000447724
B3GALT5-AS1	1.00655	1.77774e-10	1.07365e-08	0.857938	8.83153e-05	0.0019616	-0.148615	0.0688236	0.122419
KRTAP3-1	2.72549	1.77998e-10	1.07224e-08	2.87657	5.39223e-06	0.000319889	0.151074	0.553045	0.649144
BVES	0.741553	1.78854e-10	1.07464e-08	0.357534	0.0155633	0.0712575	-0.384019	8.918e-07	8.54356e-06
LAMB4	0.835084	1.79023e-10	1.0729e-08	0.649431	1.32665e-05	0.000552175	-0.185653	0.000137122	0.000614021
ZFHX4-AS1	1.0628	1.7941e-10	1.07248e-08	0.544333	0.00472301	0.0307856	-0.518471	3.32047e-07	3.65298e-06
RDH10-AS1	0.734498	1.81129e-10	1.08e-08	0.766341	8.72204e-07	0.00010757	0.0318439	0.528772	0.627314
KCND2	1.33477	1.84523e-10	1.09744e-08	0.800497	0.000901777	0.00955305	-0.534274	1.09097e-07	1.42581e-06
POP1	0.691365	1.90121e-10	1.12787e-08	0.601427	6.14409e-07	9.349e-05	-0.0899377	0.0581913	0.106581
SDC1	0.81328	1.9113e-10	1.13099e-08	0.982317	4.36123e-08	2.08565e-05	0.169037	0.0050565	0.0136335
ADAMTS12	1.09682	1.92291e-10	1.135e-08	0.677236	0.000364114	0.00509694	-0.419586	5.69453e-06	4.02534e-05
LOC101927066	0.76035	1.93578e-10	1.13973e-08	0.520805	1.27589e-05	0.000538701	-0.239545	7.50833e-06	5.06601e-05
STEAP2	1.56696	1.9596e-10	1.15086e-08	1.13781	6.8135e-06	0.000358788	-0.429144	0.000323335	0.00128987
TMC1	0.662239	1.96884e-10	1.15339e-08	0.51611	0.000152401	0.00282757	-0.146129	0.00423478	0.0117159
TMEM65	0.486692	1.98222e-10	1.15834e-08	0.229738	0.0189416	0.0816518	-0.256954	1.0631e-07	1.39249e-06
NEDD4L	0.655862	1.98418e-10	1.1566e-08	0.592151	4.2543e-07	7.91199e-05	-0.0637114	0.140961	0.219492
MGAT4C	1.23824	2.05851e-10	1.19695e-08	0.552314	0.0202614	0.0856239	-0.685922	1.17579e-07	1.5172e-06
FAT1	1.70518	2.05855e-10	1.19401e-08	1.59443	1.45177e-06	0.000141159	-0.110756	0.422389	0.527519
DNAH7	0.701066	2.11157e-10	1.22174e-08	0.320481	0.00646268	0.0382521	-0.380585	4.60985e-09	1.00021e-07
LOC100507373	-0.606173	2.12339e-10	1.22555e-08	-0.242236	0.0553049	0.169873	0.363937	1.20663e-08	2.24049e-07
LIPC	-0.3406	2.1505e-10	1.23815e-08	-0.152481	0.00469707	0.0306421	0.188119	3.49942e-10	1.18843e-08
ANKRD46	0.69878	2.19646e-10	1.26151e-08	0.648868	9.75175e-06	0.000461642	-0.0499126	0.311454	0.414417
ZC2HC1A	1.08288	2.20941e-10	1.26584e-08	0.782945	0.000244105	0.0039449	-0.299935	0.00041927	0.00161353
LOC101929210	0.666527	2.25068e-10	1.28635e-08	0.390695	0.0264139	0.102919	-0.275832	0.000725092	0.00258263
TMEM104	-0.360697	2.28257e-10	1.3014e-08	-0.0969794	0.118986	0.284742	0.263717	1.44812e-11	8.95348e-10
EGFLAM	0.543215	2.29659e-10	1.30621e-08	0.304789	0.00116854	0.0113667	-0.238426	1.07883e-06	9.96465e-06
CHN1	0.650235	2.34239e-10	1.32903e-08	0.40736	0.000201113	0.00345504	-0.242875	8.13376e-07	7.90865e-06
ARLNC1	1.13798	2.39124e-10	1.35348e-08	0.845612	1.57944e-05	0.000614803	-0.292367	8.58542e-05	0.000412597
LINC02492	1.33052	2.39229e-10	1.35081e-08	0.912595	0.000628209	0.00741603	-0.417929	5.72586e-05	0.000290483
HEPACAM2	0.881825	2.4136e-10	1.35956e-08	0.690131	0.0137196	0.065517	-0.191694	0.107607	0.176148
BID	-0.528451	2.42689e-10	1.36377e-08	-0.0955178	0.12405	0.292854	0.432933	8.11605e-15	3.52192e-12
PAX7	0.859948	2.42725e-10	1.36071e-08	0.617386	1.77802e-05	0.000667699	-0.242562	7.84389e-06	5.2501e-05
MYBL1	0.828635	2.5471e-10	1.42449e-08	0.6583	1.26727e-05	0.00053603	-0.170334	0.0104018	0.0252038
DCN	1.19322	2.57938e-10	1.43911e-08	0.845978	0.00117329	0.0113988	-0.347245	0.00323189	0.00931067
CASS4	-0.744166	2.64023e-10	1.46956e-08	-0.525605	1.53953e-05	0.000603273	0.218561	6.81111e-05	0.000336577
B3GALT5	1.22008	2.65027e-10	1.47165e-08	1.12272	1.36347e-05	0.000554692	-0.0973644	0.219825	0.314422
KCNMB2-AS1	1.47201	2.70429e-10	1.4981e-08	0.868567	0.000914824	0.00964331	-0.603442	2.34296e-06	1.89778e-05
ANK3	0.925878	2.75644e-10	1.52339e-08	0.645421	0.000114619	0.00234369	-0.280457	4.7086e-07	4.92355e-06
LUZP2	1.34655	2.79462e-10	1.54086e-08	0.892084	6.6234e-05	0.0015886	-0.454469	3.38493e-05	0.000184463
CADPS2	1.44665	2.85445e-10	1.57015e-08	1.09508	2.19112e-05	0.000774426	-0.351572	0.00155218	0.00496686
VPS13B	0.577655	2.89086e-10	1.58645e-08	0.355198	0.00018232	0.00321468	-0.222457	2.19453e-08	3.69163e-07
OIP5-AS1	-0.331704	2.91836e-10	1.5978e-08	-0.170441	0.0789405	0.215772	0.161263	0.000293261	0.00118605
BNC2	0.769708	2.99125e-10	1.63389e-08	0.553241	0.00237719	0.01896	-0.216467	0.00587854	0.0155213
LOC441204	0.618159	3.00471e-10	1.63743e-08	0.33966	0.00251723	0.0196817	-0.2785	1.75972e-07	2.11139e-06
CASC6	1.336	3.06739e-10	1.66771e-08	0.681716	0.0432632	0.143718	-0.654287	0.000105323	0.000489205
FAM110B	1.08089	3.12925e-10	1.6974e-08	0.972582	2.97839e-08	1.55095e-05	-0.108307	0.112624	0.182967
PSCA	0.9986	3.13228e-10	1.69512e-08	1.052	2.51605e-06	0.000206149	0.0534026	0.51889	0.618157
SNAP29	-0.575868	3.15271e-10	1.70225e-08	-0.310386	0.00566022	0.0349502	0.265482	1.03992e-05	6.66713e-05
C1RL-AS1	-0.606303	3.17514e-10	1.71041e-08	-0.525831	1.83223e-05	0.000680424	0.080472	0.0881463	0.150221
C6orf52	0.659625	3.17659e-10	1.70727e-08	0.587204	0.000170844	0.00307479	-0.0724213	0.279947	0.381263
SPAG17	1.23773	3.19231e-10	1.71179e-08	0.865921	0.000475984	0.00612506	-0.371811	1.61858e-05	9.78794e-05
ATAD2	0.471384	3.21427e-10	1.71963e-08	0.472396	6.11301e-06	0.000343516	0.00101185	0.968765	0.977525
CHRDL1	0.93821	3.26947e-10	1.74518e-08	0.651876	0.0432557	0.143713	-0.286335	0.0428636	0.0824649
KITLG	1.02001	3.36402e-10	1.79157e-08	0.789045	2.01232e-05	0.000729949	-0.230963	0.00535803	0.0143311
FAM13C	1.55203	3.37053e-10	1.79097e-08	1.22858	2.60722e-05	0.000864143	-0.323452	0.00329463	0.00946464
COL4A5	1.64193	3.3819e-10	1.79294e-08	1.17549	9.16167e-05	0.00199893	-0.466439	5.93995e-05	0.000299851
SPAM1	1.51331	3.44181e-10	1.82059e-08	1.02674	0.000820728	0.0089535	-0.486569	0.000186407	0.000799866
LINC01722	1.14344	3.46099e-10	1.82661e-08	0.749314	0.00216126	0.0177079	-0.394128	0.000275158	0.0011235
LINC00457	1.45771	3.48558e-10	1.83545e-08	1.11796	0.000600722	0.007182	-0.339751	0.00738635	0.018873
LSAMP	1.05444	3.48854e-10	1.83289e-08	0.561638	0.00127563	0.0121167	-0.492804	5.57319e-08	8.10656e-07
LINC01249	1.4263	3.56271e-10	1.86767e-08	1.05352	0.000264991	0.00413142	-0.372785	0.00125253	0.00412863
PPP1CB	0.509346	3.57259e-10	1.86867e-08	0.432873	0.00171451	0.0149743	-0.0764725	0.144712	0.224126
FAM3B	0.775916	3.57283e-10	1.86463e-08	0.669471	6.94918e-07	9.92928e-05	-0.106445	0.0593286	0.108258
IL17RD	0.605928	3.57488e-10	1.86156e-08	0.500822	0.000899125	0.00952926	-0.105107	0.0936901	0.157764
ANXA13	0.942961	3.73547e-10	1.94087e-08	0.784329	3.94109e-07	7.44771e-05	-0.158632	0.00736777	0.0188378
ADGRE1	-0.762663	3.79585e-10	1.96788e-08	-0.764335	1.33356e-06	0.000134117	-0.00167249	0.973811	0.981307
UBR5-AS1	0.636405	3.82681e-10	1.97955e-08	0.947844	0.0832545	0.223753	0.311439	0.176584	0.263341
GOLGA2P7	1.01766	3.84861e-10	1.98644e-08	0.752708	0.000462164	0.00600659	-0.26495	0.0101188	0.0246402
LOC101929479	0.83552	3.87422e-10	1.99527e-08	0.575075	5.1582e-05	0.00134153	-0.260445	0.000223162	0.000937159
PI4KA	-0.257545	3.8761e-10	1.99186e-08	-0.161282	0.00119389	0.0115319	0.0962638	4.89434e-05	0.000252508
ZFHX4	1.70874	3.94507e-10	2.02286e-08	1.39048	9.28924e-07	0.000112203	-0.31826	0.020985	0.04546
PCGEM1	1.54722	3.97014e-10	2.03127e-08	1.03034	9.6225e-05	0.00206866	-0.516874	0.00036429	0.00142725
LOC392232	1.3808	4.02512e-10	2.05491e-08	0.840087	0.0282428	0.107787	-0.540709	0.00254574	0.00758189
PRSS23	0.652818	4.04956e-10	2.0629e-08	0.428673	0.000516799	0.00652135	-0.224145	4.45805e-07	4.69931e-06
SLC66A1	-0.565275	4.0534e-10	2.06038e-08	-0.146465	0.149744	0.33044	0.41881	9.68069e-11	4.30451e-09
DNTTIP1	-0.726772	4.07245e-10	2.06558e-08	-0.553091	4.28071e-05	0.0012042	0.173681	0.00119963	0.00398511
SYTL2	0.841746	4.10724e-10	2.07872e-08	0.574245	5.65612e-05	0.00143132	-0.267501	4.9579e-07	5.15433e-06
VPS53	-0.411448	4.14227e-10	2.09193e-08	-0.273591	0.000203397	0.00347645	0.137858	6.18643e-05	0.000310487
PITPNC1	-0.441013	4.16102e-10	2.09688e-08	-0.300779	0.00011949	0.00240343	0.140234	5.81587e-05	0.000294412
ADAMTS16	1.42935	4.21318e-10	2.11861e-08	1.09349	3.28843e-05	0.00102199	-0.335863	0.00727419	0.0186434
OACYLP	0.759279	4.32501e-10	2.17019e-08	0.571445	0.0156444	0.0715585	-0.187834	0.0550544	0.101887
GALNT16	0.44628	4.37622e-10	2.1912e-08	0.346925	0.000431237	0.00571236	-0.099355	0.00741876	0.018931
ELOVL2	1.08859	4.38666e-10	2.19174e-08	0.91051	8.28167e-06	0.000414668	-0.178076	0.0495574	0.0932379
TAFA1	1.59918	4.39007e-10	2.18877e-08	1.01689	0.00119069	0.0115105	-0.582296	6.46046e-06	4.48424e-05
TENM4	0.914383	4.42738e-10	2.20269e-08	0.625649	0.000165984	0.00300813	-0.288734	0.000136381	0.000611172
FAM222A	0.737851	4.44696e-10	2.20775e-08	0.970088	4.5923e-07	8.27779e-05	0.232237	0.00214019	0.0065267
PLPP1	0.79236	4.49669e-10	2.22772e-08	0.729019	5.82654e-08	2.43809e-05	-0.0633415	0.217595	0.311897
ATP6V0D2	0.695905	4.50267e-10	2.22597e-08	0.569097	2.27211e-05	0.000788774	-0.126809	0.0046786	0.0127451
PAQR7	-0.502281	4.50967e-10	2.22474e-08	-0.0477485	0.615307	0.775354	0.454532	8.17859e-13	9.82814e-11
LINC00609	0.974053	4.53651e-10	2.23328e-08	0.423845	0.016741	0.0749364	-0.550209	1.28963e-08	2.36094e-07
VWC2L	1.06635	4.58809e-10	2.25394e-08	0.535356	0.00624458	0.0373575	-0.530993	8.91642e-08	1.20287e-06
ST18	1.0012	4.59981e-10	2.25496e-08	0.785061	9.02819e-06	0.000445385	-0.21614	0.000257982	0.00106132
PCSK2	0.868804	4.65071e-10	2.27516e-08	0.370798	0.0494485	0.15765	-0.498006	4.60577e-08	6.90513e-07
SIRT2	-0.381064	4.70761e-10	2.2982e-08	-0.118368	0.187123	0.380895	0.262697	6.22879e-08	8.91626e-07
PIGL	-0.328709	4.76044e-10	2.31916e-08	-0.249689	5.00227e-05	0.00132151	0.0790203	0.00178673	0.00560714
HIVEP1	0.392862	4.81752e-10	2.34209e-08	0.336768	4.7164e-06	0.000297896	-0.0560941	0.0809813	0.140099
CRYBG3	0.721405	4.8481e-10	2.35208e-08	0.508777	0.000108758	0.00226334	-0.212628	0.00016995	0.00074023
KIF5C	0.630046	4.89017e-10	2.36759e-08	0.567872	0.000194408	0.00336203	-0.0621736	0.24217	0.339989
CSPP1	0.535022	4.90948e-10	2.37204e-08	0.369469	0.000613275	0.00728746	-0.165552	1.98154e-05	0.000116843
CACNA1D	0.370755	4.94712e-10	2.3853e-08	0.224279	0.000103654	0.00219812	-0.146477	2.94934e-07	3.29732e-06
NHS	0.528709	5.02885e-10	2.41973e-08	0.308806	0.000973555	0.0100677	-0.219903	7.42224e-09	1.47896e-07
ADAM32	0.9824	5.14261e-10	2.4694e-08	0.499526	0.0160599	0.0728479	-0.482873	7.02598e-07	6.95269e-06
THSD7A	1.18503	5.18017e-10	2.48235e-08	0.768054	0.000126262	0.00248839	-0.416975	3.44032e-05	0.00018696
PPP1R13B	0.500269	5.23224e-10	2.50219e-08	0.579115	1.52839e-09	2.75497e-06	0.0788465	0.0333923	0.066896
PSTPIP2	-0.699615	5.24518e-10	2.50327e-08	-0.529476	9.00364e-06	0.00044511	0.170139	1.19248e-05	7.47948e-05
COL5A2	0.941657	5.2827e-10	2.51605e-08	0.679476	0.00676954	0.0395292	-0.262181	0.0163421	0.036857
NTRK2	0.907799	5.29273e-10	2.51571e-08	0.527504	0.000677145	0.00777821	-0.380295	7.2664e-06	4.93833e-05
MCM4	0.587168	5.36274e-10	2.54383e-08	0.578974	4.51694e-05	0.00124378	-0.00819319	0.894515	0.925071
KLK14	1.15494	5.47745e-10	2.59299e-08	1.69423	0.00752465	0.0426524	0.539292	0.0321651	0.0649035
CD84	-0.816729	5.48614e-10	2.59187e-08	-0.735797	1.27202e-06	0.000133665	0.0809321	0.184519	0.272952
CARD8	-0.455115	5.53626e-10	2.61028e-08	-0.359914	4.84394e-05	0.00129428	0.0952014	0.018594	0.0410856
MBP	-0.470041	5.99786e-10	2.82225e-08	-0.118087	0.045809	0.14965	0.351954	6.99539e-14	1.623e-11
TANGO2	-0.360119	6.00799e-10	2.82135e-08	-0.00470769	0.954663	0.977908	0.355412	8.77696e-12	6.08493e-10
EXT1	0.703044	6.13102e-10	2.87336e-08	0.640196	6.15052e-09	5.33797e-06	-0.062848	0.178229	0.265323
CNBD1	1.065	6.17723e-10	2.88924e-08	0.563645	0.0266589	0.10353	-0.501356	2.44999e-05	0.000140094
TMCC3	0.699467	6.20856e-10	2.89811e-08	0.707382	5.43282e-09	5.09229e-06	0.00791431	0.867639	0.906478
TAF2	0.58483	6.26025e-10	2.91643e-08	0.383836	0.000192567	0.0033475	-0.200995	3.39972e-06	2.59751e-05
ZNF462	0.73711	6.30931e-10	2.93346e-08	0.481131	2.6994e-05	0.000887168	-0.255979	2.99727e-05	0.000166315
RRN3P2	-0.3945	6.49964e-10	3.01596e-08	-0.260017	0.0333672	0.1207	0.134483	0.0161121	0.036419
TTC23L	0.684905	6.51914e-10	3.01903e-08	0.430391	0.00239552	0.0190415	-0.254514	0.000437256	0.00167203
IGSF21	0.680409	6.61913e-10	3.05929e-08	0.400984	0.00441819	0.0293539	-0.279424	1.53708e-05	9.34812e-05
ARHGAP44	0.993677	6.62603e-10	3.05645e-08	0.794191	3.58299e-05	0.00107918	-0.199487	0.00804735	0.0202942
SLC4A10	0.902847	6.72798e-10	3.09738e-08	0.412034	0.0193367	0.082776	-0.490813	5.65596e-09	1.17915e-07
PCDH10	1.42772	6.83773e-10	3.14173e-08	1.13647	0.0146015	0.0683084	-0.291255	0.137885	0.215648
LINC01720	1.11043	6.88829e-10	3.15877e-08	0.395493	0.0497371	0.158311	-0.714936	3.47137e-11	1.82797e-09
ADAMTS9	0.931359	6.90767e-10	3.16147e-08	0.669847	1.81238e-05	0.000677346	-0.261512	6.23289e-05	0.000312351
TTC12	0.738422	6.93628e-10	3.16838e-08	0.57714	0.00586539	0.0357833	-0.161282	0.085405	0.146422
PRKAA2	0.910681	6.95812e-10	3.17217e-08	0.490821	0.0210024	0.0875244	-0.41986	4.40759e-05	0.000230955
SRGAP3	0.421272	7.04609e-10	3.20604e-08	0.275484	0.000728562	0.0082237	-0.145788	1.58988e-06	1.3707e-05
KRT8	0.543651	7.10053e-10	3.22455e-08	0.53704	2.67773e-06	0.000213426	-0.00661065	0.885224	0.918584
RCAN1	-0.434238	7.10109e-10	3.21857e-08	-0.292851	0.000642521	0.00751307	0.141387	0.000436173	0.0016698
ANKRD66	0.900446	7.11676e-10	3.21944e-08	1.07015	0.0888651	0.233607	0.169704	0.522752	0.621841
MCM5	-0.485257	7.13544e-10	3.22167e-08	-0.362882	0.000867577	0.00926615	0.122375	0.0126586	0.0296747
ADAMTS9-AS2	1.18524	7.31333e-10	3.29564e-08	0.899294	7.77309e-05	0.00178575	-0.285944	0.00140291	0.00454505
DDR2	0.830543	7.33291e-10	3.29812e-08	0.465388	0.000300506	0.00449379	-0.365156	1.22971e-06	1.10958e-05
PRNCR1	0.940302	7.44568e-10	3.34242e-08	0.898937	1.57869e-07	4.40399e-05	-0.0413647	0.544486	0.641797
FAM163A	0.55488	7.45328e-10	3.33944e-08	0.372529	0.000588156	0.00707509	-0.182351	7.89576e-07	7.70602e-06
SATB2	1.12402	7.46184e-10	3.33689e-08	0.718412	0.000141925	0.00269945	-0.405607	4.71762e-06	3.4183e-05
SMCO4	0.794992	7.47788e-10	3.3377e-08	0.782112	9.19686e-06	0.000449916	-0.0128802	0.835142	0.882281
NPIPB11	-0.503256	7.56823e-10	3.3716e-08	-0.338769	0.00026223	0.00411026	0.164487	3.21031e-05	0.000176259
KSR1	-0.515794	7.59497e-10	3.3771e-08	-0.304127	0.000218229	0.00365007	0.211668	9.35859e-08	1.25314e-06
RORB	1.26316	7.82427e-10	3.47246e-08	0.840946	0.00141343	0.013009	-0.422214	2.0926e-05	0.000122406
LRRIQ1	0.981744	7.86997e-10	3.48614e-08	0.434314	0.0264865	0.103134	-0.54743	1.03024e-07	1.35627e-06
SLC2A12	0.797538	7.87654e-10	3.48247e-08	0.586314	1.04366e-08	7.19299e-06	-0.211225	0.0003583	0.00140944
KLK11	1.59727	7.94084e-10	3.50429e-08	1.58707	1.61667e-06	0.000150331	-0.0102034	0.939604	0.957126
DUXAP8	1.71415	7.94225e-10	3.49832e-08	1.38138	5.06562e-06	0.000306725	-0.332767	0.0294968	0.0604353
RPRD1B	0.363552	7.98757e-10	3.51168e-08	0.390667	7.99517e-05	0.00181718	0.0271153	0.49034	0.592
FSTL1	0.707697	7.99384e-10	3.50786e-08	0.734152	5.21779e-06	0.00031191	0.0264546	0.606272	0.69549
TIMD4	1.04613	8.03963e-10	3.52136e-08	0.831559	0.000198254	0.00341846	-0.214571	0.0191842	0.0422067
EDNRA	1.08734	8.15052e-10	3.56327e-08	0.585348	0.00408331	0.0276704	-0.501996	3.8648e-07	4.14859e-06
JAZF1	0.567639	8.225e-10	3.58913e-08	0.513901	7.70856e-07	9.97981e-05	-0.0537377	0.180437	0.268115
ANO3	1.17298	8.28445e-10	3.60836e-08	0.677058	0.00378873	0.0263211	-0.49592	8.34916e-07	8.09123e-06
LRRC1	0.620467	8.38712e-10	3.6463e-08	0.456532	0.00105234	0.0105744	-0.163935	0.00899158	0.0223222
IMPG1	0.963634	8.39432e-10	3.64267e-08	0.419869	0.0249276	0.0986871	-0.543765	5.29656e-07	5.43883e-06
KLHL6	-0.345124	8.59954e-10	3.72482e-08	-0.194895	0.00532352	0.0334978	0.15023	3.56542e-05	0.000192997
PARVA	0.836968	8.65779e-10	3.74314e-08	0.6388	6.79273e-06	0.000360122	-0.198168	0.00383775	0.010761
KCNG1	0.660441	8.74008e-10	3.77175e-08	0.562207	0.00179921	0.0154946	-0.0982334	0.208822	0.302057
ALDH1A3	0.992357	8.74072e-10	3.7651e-08	1.07018	4.49861e-08	2.06698e-05	0.0778242	0.357809	0.463005
LINC01256	1.10112	8.81186e-10	3.78878e-08	0.391907	0.206973	0.406266	-0.709216	3.01242e-06	2.34129e-05
NEK10	0.915957	8.81662e-10	3.78388e-08	0.582674	0.000170351	0.00306828	-0.333283	7.17297e-05	0.000352082
OSR2	1.58699	8.82692e-10	3.78138e-08	1.87899	0.00292594	0.0218355	0.292	0.263403	0.363078
PKIB	0.860122	8.95084e-10	3.82746e-08	0.501757	0.00139321	0.0128734	-0.358365	1.24628e-07	1.59672e-06
MRPS28	0.603392	9.27106e-10	3.95717e-08	0.402052	0.000636297	0.00746264	-0.20134	4.94985e-06	3.55906e-05
LINC02355	1.12666	9.40864e-10	4.00859e-08	0.626941	0.0292854	0.110471	-0.499715	0.000224358	0.000941677
EHF	0.675851	9.43417e-10	4.01218e-08	0.607292	9.4143e-07	0.000112554	-0.068559	0.139322	0.217489
BACE1	-0.321569	9.60441e-10	4.07718e-08	-0.236658	0.000513045	0.00648445	0.0849109	0.00432768	0.0119405
KLKP1	1.82847	9.61758e-10	4.07538e-08	1.95419	0.00453005	0.0298853	0.125716	0.640791	0.72592
ROBO1	1.12893	9.63459e-10	4.07522e-08	0.635151	0.00217638	0.0177884	-0.493781	2.79105e-07	3.14134e-06
HLCS	0.492384	9.64202e-10	4.07102e-08	0.463865	3.81285e-07	7.26393e-05	-0.0285188	0.413973	0.518945
PALLD	0.434687	9.65093e-10	4.06745e-08	0.257754	0.000187945	0.0032842	-0.176934	1.60482e-07	1.9617e-06
WDR1	-0.584755	9.66968e-10	4.06803e-08	-0.0770567	0.524879	0.708333	0.507698	1.06051e-11	7.18238e-10
GOLM1	0.661283	9.68371e-10	4.06664e-08	0.714786	7.72329e-07	9.94395e-05	0.0535027	0.225237	0.320558
MCMDC2	0.63769	9.84284e-10	4.12607e-08	0.541706	0.000263304	0.00411608	-0.0959843	0.0681719	0.121407
POTEKP	1.49442	1.0372e-09	4.34012e-08	1.18509	0.0004047	0.00546275	-0.309328	0.0129997	0.0303831
LINC02362	-0.458815	1.03792e-09	4.3354e-08	-0.32103	0.000361071	0.00506949	0.137785	0.00244123	0.00730872
FLJ12825	0.776429	1.04339e-09	4.35049e-08	0.523627	0.00922214	0.0492822	-0.252802	0.00230356	0.0069561
HTT	-0.250696	1.05666e-09	4.398e-08	-0.129337	0.0129914	0.0630285	0.121359	2.88669e-06	2.26537e-05
RPS6KC1	0.445378	1.05881e-09	4.39915e-08	0.288543	4.50221e-05	0.00124118	-0.156836	5.33284e-06	3.80989e-05
ADAMTSL1	1.05211	1.07251e-09	4.44816e-08	0.730469	0.000333846	0.00480235	-0.321642	0.000842256	0.00293655
SAG	-0.592736	1.10342e-09	4.56826e-08	-0.390894	0.000156278	0.00287672	0.201842	1.79562e-05	0.000107339
GCM1	0.774485	1.10543e-09	4.56853e-08	0.551833	0.00124119	0.0119005	-0.222651	0.00321976	0.00928371
SPRY4	0.709133	1.14925e-09	4.74128e-08	0.914251	0.00117849	0.011435	0.205118	0.0683665	0.121698
AGAP11	0.486375	1.16233e-09	4.78681e-08	0.243729	0.00945985	0.0502545	-0.242647	1.08309e-07	1.41629e-06
LOC101927421	0.96341	1.17055e-09	4.81221e-08	0.702958	0.00050126	0.00637678	-0.260451	0.000819446	0.00286684
MAN2A2	-0.534942	1.19375e-09	4.89898e-08	-0.223423	0.0247736	0.0982265	0.311519	1.24829e-08	2.29963e-07
FZD3	0.725845	1.21062e-09	4.95952e-08	0.398054	0.0145489	0.0681442	-0.327791	8.82457e-07	8.47137e-06
UBASH3B	-0.855467	1.21785e-09	4.98045e-08	-0.575546	7.06408e-06	0.00036785	0.279921	1.72447e-06	1.46305e-05
DIO2-AS1	1.22782	1.22014e-09	4.98112e-08	0.847806	0.000943073	0.00985683	-0.380014	0.00103892	0.0035196
AZIN1	0.590657	1.22392e-09	4.98787e-08	0.614571	2.57206e-05	0.000858564	0.0239142	0.604323	0.693934
RIMS1	1.07105	1.23646e-09	5.0302e-08	0.49009	0.0210363	0.0875721	-0.580962	1.3171e-07	1.6674e-06
COG7	0.395556	1.23976e-09	5.03487e-08	0.330235	0.000149116	0.00278426	-0.065321	0.0578164	0.106068
GAS2L3	0.791546	1.24519e-09	5.04819e-08	0.397778	0.00189123	0.0160802	-0.393768	1.95482e-07	2.30303e-06
TMEM67	0.655935	1.24686e-09	5.04624e-08	0.443199	0.00164488	0.0145232	-0.212736	0.000146921	0.000651552
ZNF350-AS1	0.938553	1.25181e-09	5.05751e-08	1.13282	0.0798967	0.217548	0.194263	0.471993	0.574407
ZNF778	-0.518352	1.25768e-09	5.07251e-08	-0.353184	0.00156959	0.0140812	0.165169	0.00112157	0.00376582
PRKCB	-0.869764	1.26736e-09	5.10275e-08	-0.885976	3.20724e-07	6.89498e-05	-0.0162118	0.747146	0.812506
VPS33A	-0.556159	1.28071e-09	5.14765e-08	-0.457367	6.3234e-05	0.0015371	0.0987919	0.01952	0.0428369
GACAT1	0.699156	1.29547e-09	5.19808e-08	0.388787	0.0223924	0.0913832	-0.310369	0.000128161	0.000579768
RALGPS1	0.406401	1.31035e-09	5.24879e-08	0.277374	0.00039233	0.00534814	-0.129027	0.000141271	0.000629474
CLGN	0.612322	1.32588e-09	5.30193e-08	0.356477	0.0239044	0.0958342	-0.255845	0.000535362	0.00198845
CFAP69	0.938127	1.33051e-09	5.31137e-08	0.65708	2.70236e-05	0.000886897	-0.281048	2.72303e-05	0.000152652
SIX4	0.98143	1.37126e-09	5.46475e-08	1.15241	0.0649357	0.189849	0.170977	0.516329	0.616046
VSTM2L	0.735669	1.37797e-09	5.48215e-08	0.592174	4.85471e-06	0.000304172	-0.143496	0.0120517	0.0285259
CWH43	1.17429	1.38432e-09	5.49812e-08	0.838785	5.48308e-05	0.00140574	-0.3355	0.000905317	0.00312849
FMO1	0.883605	1.39795e-09	5.54285e-08	0.58894	0.000301637	0.00449635	-0.294665	0.000450019	0.00171273
EXOC6B	0.455616	1.39954e-09	5.53975e-08	0.113669	0.101837	0.255882	-0.341947	8.78657e-13	1.03465e-10
LINC01753	0.907559	1.42079e-09	5.61438e-08	0.647479	0.0987435	0.251178	-0.26008	0.126093	0.200729
WNT5A	1.61671	1.4394e-09	5.67837e-08	1.61607	4.7584e-07	8.44723e-05	-0.000642453	0.99636	0.997679
RGS5	0.708529	1.44535e-09	5.69225e-08	0.248716	0.0184788	0.0803662	-0.459813	6.43302e-11	3.06392e-09
LINC01014	0.921589	1.46115e-09	5.74482e-08	0.526712	0.00889639	0.0481119	-0.394877	0.000101408	0.000474594
FUT9	1.20086	1.48541e-09	5.83042e-08	0.470043	0.0797131	0.217275	-0.730816	8.39267e-07	8.13003e-06
DPPA4	-0.710657	1.48738e-09	5.82839e-08	-0.589167	0.000236605	0.00386637	0.12149	0.0602982	0.109737
PTPDC1	0.573833	1.49112e-09	5.83328e-08	0.342888	0.000884996	0.00940504	-0.230946	4.26598e-06	3.13467e-05
TRIM36	1.17663	1.49238e-09	5.8285e-08	0.942044	7.24107e-05	0.0017019	-0.234583	0.00297622	0.00870902
GGA3	-0.490846	1.49615e-09	5.83351e-08	-0.216774	0.0113691	0.0574909	0.274072	3.20672e-07	3.53948e-06
GAS8	-0.422907	1.50146e-09	5.84448e-08	-0.177562	0.0757664	0.209986	0.245345	4.41446e-06	3.23161e-05
DNAL1	0.508091	1.5018e-09	5.8361e-08	0.428526	0.000243805	0.00394278	-0.0795642	0.08629	0.147669
PXDNL	1.26039	1.50328e-09	5.83217e-08	0.886913	0.002805	0.0212374	-0.373478	0.000318896	0.00127455
ELF3	0.984668	1.50806e-09	5.84107e-08	1.59146	0.0210348	0.0875814	0.606797	0.0369725	0.0728048
LRIG3	1.72608	1.51904e-09	5.87389e-08	1.63126	4.59057e-06	0.000293108	-0.0948178	0.531731	0.630155
DUXAP10	1.62609	1.54452e-09	5.96255e-08	1.32784	4.19949e-05	0.00118992	-0.298247	0.0553931	0.102392
TNC	0.690763	1.55013e-09	5.97439e-08	0.44481	0.00255616	0.0198537	-0.245952	0.000230374	0.000963303
CCDC97	-0.668322	1.57799e-09	6.07175e-08	-0.225186	0.0413835	0.139551	0.443136	1.35922e-10	5.6273e-09
LOC101927359	1.24539	1.5812e-09	6.07414e-08	0.597329	0.033989	0.122345	-0.648059	3.39191e-06	2.59239e-05
MYRFL	0.693588	1.61988e-09	6.21253e-08	0.478154	0.000159678	0.00292324	-0.215434	0.000156339	0.000687723
BAIAP2L1	1.02032	1.62998e-09	6.24107e-08	1.25769	7.71466e-09	6.02592e-06	0.23737	0.00240427	0.00721464
CLCN4	-0.518846	1.64205e-09	6.27701e-08	-0.290952	0.00176975	0.0153084	0.227894	1.32425e-06	1.17586e-05
LINC00308	1.84717	1.65218e-09	6.30545e-08	1.38961	0.000278249	0.00426715	-0.457562	0.0131918	0.0307495
ABCC6	-0.422323	1.65662e-09	6.31211e-08	-0.300342	0.00250379	0.0196094	0.12198	0.002158	0.00657245
MID1	0.556552	1.66466e-09	6.33245e-08	0.376283	2.76757e-05	0.000903237	-0.180269	4.7484e-05	0.000246225
PRX	-0.41054	1.68115e-09	6.38481e-08	-0.0607522	0.607143	0.770119	0.349788	2.5901e-08	4.2384e-07
ADCY8	0.925183	1.68905e-09	6.40445e-08	0.340297	0.0805693	0.218922	-0.584886	1.36682e-07	1.7192e-06
DUXAP9	1.69408	1.70576e-09	6.45736e-08	1.39108	9.42282e-06	0.000457153	-0.302994	0.0489355	0.0922605
PNLDC1	-0.47539	1.72052e-09	6.50272e-08	-0.248337	0.0126559	0.0618749	0.227053	6.27129e-06	4.37106e-05
MYO9A	0.41985	1.72306e-09	6.50184e-08	0.128496	0.103467	0.258839	-0.291354	7.10708e-11	3.35767e-09
LINC02421	0.655105	1.72451e-09	6.49684e-08	0.336204	0.0551148	0.169489	-0.318901	0.000242694	0.00100852
AZIN1-AS1	0.503876	1.73312e-09	6.51882e-08	0.504491	8.042e-07	0.000101864	0.000615247	0.982615	0.988139
TDRD1	0.584143	1.76605e-09	6.63202e-08	0.323757	0.0069394	0.0402204	-0.260385	4.03344e-05	0.000214321
BBOX1-AS1	1.10974	1.78746e-09	6.70171e-08	0.839626	5.13354e-07	8.47143e-05	-0.270118	0.0038669	0.0108272
BMP5	1.67598	1.78799e-09	6.69297e-08	1.01977	0.00841448	0.046329	-0.656206	3.62308e-05	0.000195621
RIT2	1.04862	1.7948e-09	6.70773e-08	0.500866	0.0231325	0.0934917	-0.547757	1.231e-06	1.11031e-05
CDH11	1.24317	1.82e-09	6.7911e-08	0.765163	0.00432697	0.028879	-0.478004	7.24392e-06	4.92591e-05
TPK1	0.733753	1.82539e-09	6.80038e-08	0.386775	0.00607058	0.0366345	-0.346979	5.11966e-13	6.66494e-11
PHF21B	0.793167	1.83044e-09	6.80838e-08	0.602331	0.000263408	0.00411497	-0.190836	0.00290816	0.00852904
KDELR2	0.518153	1.83366e-09	6.80952e-08	0.632451	2.61617e-07	6.13047e-05	0.114297	0.0116644	0.0277974
GUSBP2	0.614023	1.83522e-09	6.80455e-08	0.430147	5.31753e-07	8.47657e-05	-0.183876	0.000360191	0.00141498
LOC101927078	1.26664	1.85181e-09	6.8552e-08	0.630785	0.0151092	0.0699436	-0.635854	2.28063e-06	1.85627e-05
GSN	-0.419526	1.85382e-09	6.85184e-08	-0.246532	3.91763e-05	0.00114182	0.172994	3.12162e-06	2.41256e-05
CDS1	1.02759	1.85474e-09	6.84443e-08	0.8141	2.55372e-05	0.000854877	-0.213488	0.00829851	0.0208334
DLG2	1.13199	1.85513e-09	6.8351e-08	0.654893	0.00172393	0.015023	-0.477098	3.90198e-06	2.91566e-05
LINC01315	0.934495	1.88892e-09	6.94867e-08	0.967407	8.56365e-06	0.000426961	0.0329126	0.70648	0.780451
UBE2E2	0.552391	1.9064e-09	7.00197e-08	0.335313	7.05326e-05	0.0016678	-0.217078	1.21318e-06	1.09762e-05
CHMP4C	1.25375	1.91127e-09	7.00889e-08	1.21299	5.73234e-05	0.00144127	-0.0407606	0.694933	0.771004
LOC101927845	0.776773	1.93124e-09	7.07105e-08	0.484221	0.00128981	0.0122167	-0.292552	2.51053e-05	0.000142893
CMIP	-0.441741	1.94071e-09	7.09464e-08	-0.0091757	0.870859	0.933055	0.432565	4.94685e-17	1.65599e-13
TTC29	0.924741	1.96316e-09	7.16554e-08	0.283096	0.139869	0.315361	-0.641645	1.40636e-09	3.6904e-08
RTL4	1.26695	1.9815e-09	7.22121e-08	0.861132	0.000407894	0.00549953	-0.405822	0.00120449	0.00399727
CYP4Z2P	0.911359	1.989e-09	7.23732e-08	0.50897	0.00362704	0.0255003	-0.402389	7.52596e-06	5.07499e-05
GTF2IP7	1.21208	1.99302e-09	7.24067e-08	1.27548	0.0042642	0.0285658	0.0634042	0.722513	0.79293
MRPL13	0.690595	2.00863e-09	7.28609e-08	0.396468	0.00255191	0.0198338	-0.294127	8.0066e-06	5.3407e-05
LINC02297	2.71017	2.01606e-09	7.30176e-08	2.48773	7.46396e-05	0.0017438	-0.222438	0.448954	0.55309
LRATD1	1.57863	2.01867e-09	7.29994e-08	1.16312	0.000125031	0.00247453	-0.415511	0.0029147	0.00854714
MYO9B	-0.503999	2.02955e-09	7.32795e-08	-0.0876184	0.165152	0.352076	0.416381	1.83705e-13	3.14216e-11
NLGN1	0.99827	2.02979e-09	7.31754e-08	0.576434	0.000413558	0.00555671	-0.421836	8.94767e-07	8.56149e-06
APELA	1.64117	2.0436e-09	7.35602e-08	1.24102	0.000423365	0.00564639	-0.400156	0.0175694	0.0391838
C1orf100	0.512595	2.07561e-09	7.45976e-08	0.461066	7.82307e-05	0.00179197	-0.0515296	0.284017	0.385461
MIR124-2HG	0.971697	2.07892e-09	7.46025e-08	0.799261	0.0525506	0.163883	-0.172437	0.332228	0.436384
EBAG9	0.567134	2.08706e-09	7.47798e-08	0.448416	0.00149562	0.0136104	-0.118719	0.029151	0.0598368
LANCL1-AS1	0.846224	2.08969e-09	7.47597e-08	0.54209	0.0158512	0.0720966	-0.304134	0.00345679	0.009846
ASNSP1	2.10899	2.10169e-09	7.50744e-08	1.89413	0.000426089	0.00566339	-0.214863	0.30035	0.402937
HTR2C	0.770806	2.13766e-09	7.62432e-08	0.275242	0.0522002	0.16316	-0.495564	4.46981e-09	9.73431e-08
KRT40	0.967904	2.13772e-09	7.61295e-08	0.649369	0.0250971	0.0991736	-0.318535	0.0115599	0.0275933
ZFAND1	0.825526	2.14537e-09	7.62859e-08	0.616587	0.000769116	0.00854157	-0.208939	0.00372289	0.0104879
ARMC5	-0.868676	2.16195e-09	7.67589e-08	-0.204885	0.364753	0.573949	0.663792	4.28598e-08	6.48375e-07
CASC9	1.43188	2.17536e-09	7.71182e-08	0.917316	0.000587115	0.00706619	-0.514561	0.000230939	0.000964805
IRF2	-0.366278	2.1846e-09	7.73288e-08	-0.116586	0.0139561	0.0662142	0.249692	1.78169e-11	1.049e-09
FAT3	0.841616	2.20783e-09	7.80333e-08	0.370478	0.0434541	0.144168	-0.471138	9.42054e-08	1.25856e-06
TSEN15	0.700552	2.21627e-09	7.82135e-08	0.323844	0.015254	0.0703638	-0.376708	3.37341e-07	3.70253e-06
LINC02740	1.44667	2.21633e-09	7.80982e-08	0.958579	0.0242081	0.0966385	-0.488096	0.0141901	0.0327345
STXBP6	0.723767	2.2257e-09	7.83106e-08	0.50575	8.58788e-05	0.00192023	-0.218017	3.87496e-05	0.000207121
ADCY2	1.33204	2.23347e-09	7.8466e-08	1.05734	4.39348e-05	0.00122126	-0.274696	0.00271318	0.00801335
ELF1	-0.483874	2.24312e-09	7.86872e-08	-0.366278	0.000156687	0.00288199	0.117596	4.1104e-05	0.000217572
RUNX1	-0.530669	2.27444e-09	7.96665e-08	-0.392345	5.94063e-06	0.000337062	0.138324	0.000861444	0.00299766
ITGAE	-0.471714	2.27842e-09	7.96869e-08	-0.308617	9.24478e-06	0.000451319	0.163097	6.09412e-05	0.00030638
LINC02267	0.760237	2.32369e-09	8.1149e-08	0.236868	0.0642545	0.188563	-0.523369	3.53598e-10	1.19738e-08
CHMP1B2P	1.11809	2.3299e-09	8.12448e-08	0.744982	0.0024293	0.0192187	-0.373107	0.00097304	0.00333449
PLEKHA8P1	-0.463167	2.33896e-09	8.14395e-08	-0.426804	3.36917e-06	0.000245949	0.036363	0.253531	0.352225
GRXCR1	0.809908	2.34932e-09	8.16789e-08	0.172418	0.322501	0.534377	-0.63749	1.14246e-10	4.90315e-09
LINC01362	0.942481	2.38008e-09	8.26259e-08	0.559022	0.00302184	0.022366	-0.383458	2.4947e-05	0.000142269
FBN2	1.07218	2.40288e-09	8.32938e-08	0.760773	0.000490919	0.00627589	-0.311406	0.00100409	0.00341989
GABRR3	0.578065	2.40416e-09	8.32151e-08	0.227373	0.0146266	0.0683851	-0.350693	8.57956e-10	2.47288e-08
DUSP3	-0.465241	2.45973e-09	8.5013e-08	-0.203574	0.023541	0.0946526	0.261667	1.46603e-07	1.8215e-06
TEX2	-0.275769	2.47076e-09	8.52687e-08	-0.209526	0.000128378	0.00252161	0.0662431	0.00233586	0.00703822
LOC101928012	1.56093	2.48881e-09	8.57652e-08	1.11883	0.00515448	0.0327419	-0.442099	0.0103875	0.0251795
SLX4	-0.485207	2.49851e-09	8.59728e-08	-0.129859	0.0826273	0.222783	0.355349	3.30612e-13	4.84202e-11
KLHL18	-0.428913	2.49874e-09	8.58547e-08	-0.362151	1.2658e-05	0.000536374	0.0667627	0.0432486	0.0830965
DOCK4	0.780479	2.50667e-09	8.60012e-08	0.631133	7.28348e-07	0.000101592	-0.149346	0.0107496	0.0259232
DCAF13	0.704105	2.51348e-09	8.61089e-08	0.719652	0.000142874	0.0027131	0.0155471	0.821538	0.871958
FCSK	-0.408553	2.52245e-09	8.629e-08	-0.138212	0.152082	0.33362	0.27034	3.53567e-07	3.85176e-06
RDH10	0.9427	2.57638e-09	8.80064e-08	0.880062	8.96411e-07	0.000109404	-0.0626371	0.398654	0.50381
AGAP1	0.739759	2.58144e-09	8.80509e-08	0.711192	6.89719e-08	2.56543e-05	-0.0285678	0.619379	0.707133
EIF4ENIF1	-0.384022	2.5986e-09	8.85073e-08	-0.280375	0.0004481	0.00587924	0.103647	0.00219553	0.00667287
PCAT6	1.58312	2.62202e-09	8.91752e-08	1.8455	0.00243124	0.019221	0.262379	0.313106	0.416284
F11R	-0.378932	2.63489e-09	8.94833e-08	0.0042788	0.978158	0.989688	0.383211	1.19182e-06	1.08247e-05
LY6G5C	-0.896146	2.63557e-09	8.93768e-08	-0.907048	0.000742308	0.00833469	-0.0109024	0.916982	0.94079
TTC38	-0.516534	2.63721e-09	8.93031e-08	-0.144273	0.0885511	0.233174	0.372261	6.95316e-12	5.01333e-10
TDH	0.748988	2.64118e-09	8.93085e-08	0.531188	0.000923436	0.00969919	-0.2178	9.82759e-05	0.000461503
NFIX	0.405343	2.64399e-09	8.92748e-08	0.655857	1.76169e-08	1.0585e-05	0.250515	3.83294e-08	5.88966e-07
AOAH	-0.553827	2.65533e-09	8.95286e-08	-0.563333	2.52133e-07	6.0288e-05	-0.00950582	0.819049	0.869947
LINC01304	1.34039	2.68264e-09	9.03195e-08	1.08531	0.00082072	0.00895758	-0.25508	0.0758427	0.132619
MED29	-0.609337	2.72741e-09	9.16948e-08	-0.147662	0.229713	0.43222	0.461675	3.88538e-10	1.29511e-08
LINC02462	1.19165	2.75236e-09	9.24013e-08	0.536912	0.0389418	0.134214	-0.654735	6.94582e-07	6.89667e-06
STEAP1B	0.660346	2.76957e-09	9.28461e-08	0.455218	0.000193506	0.00335139	-0.205128	0.000194852	0.000832597
SOX13	0.936362	2.77429e-09	9.28712e-08	1.04329	3.67305e-07	7.23282e-05	0.106931	0.117463	0.18941
STK40	-0.424229	2.78944e-09	9.32453e-08	-0.11301	0.2134	0.413274	0.311219	5.69609e-10	1.78683e-08
RASGRP2	-0.648068	2.81864e-09	9.4087e-08	-0.0665666	0.596983	0.762806	0.581501	4.73358e-12	3.72221e-10
NIPSNAP2	0.573757	2.82917e-09	9.43042e-08	0.509985	0.00313977	0.0230135	-0.063772	0.357927	0.463054
AMTN	1.70245	2.85473e-09	9.50211e-08	1.15169	0.00227023	0.0183759	-0.550764	0.00381529	0.0107057
POTEF	1.27379	2.86584e-09	9.52558e-08	0.983131	9.69645e-05	0.00207694	-0.290657	0.00242541	0.00726692
LINC01429	0.817312	2.87828e-09	9.55336e-08	0.638877	0.00418079	0.0282086	-0.178435	0.0388827	0.0759789
TAFA4	1.04037	2.89044e-09	9.58016e-08	0.637057	0.0103565	0.0537864	-0.403311	3.11276e-05	0.000171788
LOC101928782	1.04281	2.89447e-09	9.57995e-08	0.830689	5.82409e-05	0.00145033	-0.212122	0.0121003	0.0286005
PIK3R6	-0.73217	2.89512e-09	9.5686e-08	-0.518682	2.50545e-05	0.000843537	0.213488	0.000130453	0.000587868
STOM	-0.464471	2.91838e-09	9.63188e-08	-0.36339	4.89473e-06	0.000304239	0.101081	0.0113055	0.0270686
TNFRSF11B	1.21823	2.93642e-09	9.67779e-08	0.833199	0.00127038	0.012106	-0.385032	0.00200622	0.00618821
HIBADH	0.734513	2.93883e-09	9.67214e-08	0.579664	4.43048e-05	0.00122573	-0.15485	0.00487763	0.0132273
CHRM1	0.654644	2.94059e-09	9.66436e-08	0.870662	3.25477e-06	0.000239088	0.216018	0.00380297	0.0106737
ELDR	1.15274	2.94753e-09	9.67361e-08	1.00591	5.89008e-08	2.42144e-05	-0.146824	0.110149	0.179706
DSG1-AS1	1.334	2.94928e-09	9.6658e-08	0.856967	0.00364055	0.0255569	-0.477033	0.000817047	0.00286015
LOC102546299	0.952943	2.95388e-09	9.66737e-08	0.552406	0.0111178	0.0566599	-0.400537	6.36867e-05	0.000317458
GRID2	0.749899	2.95732e-09	9.66511e-08	0.179982	0.282766	0.492863	-0.569916	9.08414e-10	2.5928e-08
UBXN11	-0.706089	2.98866e-09	9.75392e-08	-0.220626	0.0516274	0.162017	0.485463	4.53799e-10	1.48104e-08
ADNP	0.351538	3.00706e-09	9.80033e-08	0.344096	9.4279e-06	0.000456455	-0.00744213	0.803456	0.857428
C5orf17	1.22154	3.02065e-09	9.83097e-08	0.598996	0.0398542	0.136138	-0.62254	1.91669e-05	0.000113476
CSRNP3	0.628308	3.08272e-09	1.00191e-07	0.222163	0.0122087	0.060305	-0.406145	1.74122e-10	6.83449e-09
ADGRE4P	-0.655978	3.0955e-09	1.00467e-07	-0.693086	9.48718e-07	0.000112849	-0.0371085	0.526836	0.625652
LOC101928135	1.28504	3.10893e-09	1.00763e-07	0.698214	0.00394871	0.0270635	-0.586822	3.02113e-06	2.34728e-05
LINC01276	0.843032	3.10913e-09	1.0063e-07	0.806535	0.000990135	0.0101584	-0.0364967	0.726721	0.79602
ZFAT	0.485304	3.11841e-09	1.00791e-07	0.464594	1.97177e-05	0.000718578	-0.0207098	0.413078	0.518072
CFC1	2.03274	3.12856e-09	1.0098e-07	2.00528	4.72979e-05	0.00127688	-0.0274603	0.896387	0.926434
SIGLEC8	-0.873955	3.20216e-09	1.03213e-07	-0.795893	0.000341007	0.00487542	0.0780614	0.435019	0.539983
GPR137C	0.682164	3.23308e-09	1.04067e-07	0.360042	0.00685734	0.0399027	-0.322122	9.10041e-08	1.22417e-06
OC90	1.19281	3.23549e-09	1.04002e-07	0.907277	0.000111187	0.00229554	-0.285535	0.00402771	0.0112145
C12orf56	0.503265	3.26948e-09	1.0495e-07	0.27989	0.0189907	0.081803	-0.223376	8.73822e-05	0.000418396
LOC100128885	1.04397	3.33519e-09	1.06913e-07	1.04533	0.0315916	0.116324	0.00136162	0.994671	0.996585
LOC285889	1.65994	3.35152e-09	1.0729e-07	1.95391	0.00199636	0.0167553	0.293973	0.24753	0.345795
CETP	-0.611923	3.35586e-09	1.07282e-07	-0.157946	0.165103	0.352035	0.453976	2.58027e-12	2.29899e-10
COLGALT2	0.578187	3.37643e-09	1.07793e-07	0.369916	0.000251133	0.00400055	-0.208271	4.89644e-05	0.000252561
HOXC8	1.60563	3.46305e-09	1.10408e-07	1.8222	0.00529863	0.0333771	0.216572	0.40433	0.509665
LOC101927575	0.816291	3.52689e-09	1.1229e-07	0.458082	0.000133761	0.00259471	-0.358209	2.08072e-06	1.7156e-05
SPAG16	0.920099	3.54221e-09	1.12625e-07	0.34323	0.0971297	0.248367	-0.576869	1.9548e-07	2.30417e-06
TTC25	-0.442946	3.55193e-09	1.12781e-07	-0.34862	0.00594873	0.0360757	0.0943259	0.0654718	0.117509
LYPLAL1-AS1	1.12912	3.55194e-09	1.12629e-07	0.847214	0.000735536	0.00828247	-0.281905	0.0098203	0.0240534
MAGI2	0.812437	3.60742e-09	1.14233e-07	0.380104	0.00740244	0.0421842	-0.432333	3.84298e-08	5.90121e-07
SOX11	1.63173	3.61225e-09	1.14232e-07	1.78315	0.00340797	0.0243695	0.151421	0.559311	0.654499
LINC02511	0.689345	3.61353e-09	1.14118e-07	0.179745	0.248346	0.45479	-0.5096	7.12596e-10	2.12717e-08
LINC02172	1.18539	3.67091e-09	1.15774e-07	0.625838	0.0275681	0.106128	-0.559552	3.09502e-05	0.000171132
LOC102724874	1.47598	3.68462e-09	1.16051e-07	1.18558	0.0561221	0.171708	-0.290405	0.2877	0.389309
TRUB2	-0.547186	3.68829e-09	1.1601e-07	-0.246559	0.00628116	0.0374901	0.300626	2.80246e-08	4.52585e-07
S1PR3	0.527386	3.69779e-09	1.16153e-07	0.722182	0.000306718	0.00453745	0.194796	0.017278	0.0386333
LINC02873	1.16918	3.73202e-09	1.17072e-07	0.738143	0.0512667	0.161448	-0.431042	0.0138237	0.0319964
LYPD6	0.904331	3.74238e-09	1.17239e-07	0.421795	0.00058974	0.00708323	-0.482536	4.48291e-08	6.74682e-07
OPA3	-0.263415	3.75818e-09	1.17577e-07	-0.0340647	0.60735	0.770173	0.229351	2.84087e-09	6.68374e-08
SPATA13	0.316877	3.77216e-09	1.17857e-07	0.285034	0.000147651	0.00276572	-0.0318425	0.207313	0.300338
PTPRB	0.886945	3.77669e-09	1.17842e-07	0.684454	3.83213e-05	0.00112812	-0.202491	0.00524743	0.014077
DIP2C	0.671962	3.78508e-09	1.17947e-07	0.696511	2.89225e-09	3.98671e-06	0.024549	0.617765	0.705771
MYO1D	0.40321	3.81824e-09	1.18822e-07	0.284154	3.6797e-05	0.00109983	-0.119056	4.47033e-05	0.000233772
ALCAM	0.616834	3.81934e-09	1.18698e-07	0.40129	2.92217e-05	0.000934176	-0.215545	1.09819e-05	6.9834e-05
AGPAT1	-0.681316	3.89888e-09	1.2101e-07	-0.478721	0.00245386	0.0193347	0.202595	0.0012449	0.00410811
CABCOCO1	0.889415	3.97484e-09	1.23204e-07	0.720722	0.000451236	0.00590715	-0.168693	0.0276725	0.0572786
SIPA1L2	0.62418	3.9803e-09	1.23211e-07	0.585629	1.52104e-06	0.000144888	-0.0385512	0.484827	0.58619
HSFY2	1.55173	4.03034e-09	1.24595e-07	0.957449	0.00287133	0.0215792	-0.594277	0.00026724	0.00109403
NCOA2	0.583846	4.03606e-09	1.24607e-07	0.524392	6.5517e-05	0.00157624	-0.0594537	0.0659544	0.118258
GK	-0.492733	4.05337e-09	1.24977e-07	-0.448169	0.000144613	0.00272405	0.0445641	0.345818	0.450774
RAD21	0.616114	4.05787e-09	1.24951e-07	0.472217	1.5333e-06	0.000145465	-0.143897	0.00341935	0.00975715
IL4R	-0.466288	4.07593e-09	1.25343e-07	-0.267286	1.37626e-05	0.000556995	0.199002	6.52263e-08	9.2521e-07
RBMS3	0.855174	4.14586e-09	1.27326e-07	0.535179	0.00178805	0.0154269	-0.319995	0.000114406	0.000523811
CDC123	-0.477321	4.15232e-09	1.27358e-07	-0.396906	0.000873881	0.00932073	0.0804151	0.0357179	0.0707027
MIR217HG	0.727623	4.1709e-09	1.2776e-07	0.240246	0.150662	0.331873	-0.487377	1.13041e-07	1.4659e-06
RIN3	-0.593106	4.18878e-09	1.2814e-07	-0.305364	0.00134366	0.0125243	0.287742	2.03334e-10	7.7224e-09
LINC01235	1.0189	4.21533e-09	1.28785e-07	0.737144	3.79677e-05	0.0011262	-0.281752	0.00232301	0.00700401
SPPL3	-0.197343	4.2282e-09	1.2901e-07	-0.178053	0.00163324	0.014464	0.0192899	0.401628	0.506858
RECQL5	-0.428893	4.24466e-09	1.29343e-07	-0.250395	0.010361	0.0537857	0.178498	0.000171363	0.000745279
VWA3B	0.461004	4.29628e-09	1.30746e-07	0.335059	0.00225763	0.0183119	-0.125945	0.00258738	0.00769027
LINC02107	0.948552	4.37136e-09	1.32859e-07	0.535055	0.00219974	0.017923	-0.413497	7.1168e-08	9.9563e-07
LINC00581	0.776789	4.37711e-09	1.32861e-07	0.602481	1.19861e-05	0.000523038	-0.174308	0.0111671	0.0268032
IFNAR2	-0.416447	4.41355e-09	1.33794e-07	-0.348495	2.93337e-06	0.000226111	0.0679519	0.0570292	0.104821
SSH1	-0.278846	4.41435e-09	1.33645e-07	-0.0377161	0.623771	0.780438	0.24113	2.01184e-09	4.97818e-08
CSMD3	0.926416	4.42763e-09	1.33874e-07	0.330819	0.10317	0.258261	-0.595597	5.07738e-08	7.50651e-07
WASHC5	0.565876	4.4331e-09	1.33867e-07	0.368301	0.0055927	0.0346153	-0.197575	0.000265856	0.0010897
LINC00571	1.0727	4.48096e-09	1.35138e-07	0.540704	0.0108159	0.0554957	-0.532001	3.19008e-06	2.45737e-05
MEX3D	0.480913	4.49893e-09	1.35506e-07	0.828505	6.34004e-06	0.000352053	0.347592	4.65963e-06	3.38466e-05
SNX25	0.58477	4.52315e-09	1.3606e-07	0.496157	7.85657e-06	0.000398491	-0.0886137	0.0166094	0.0373377
GOLGA2P10	0.79841	4.59551e-09	1.3806e-07	0.566968	2.89876e-07	6.5314e-05	-0.231442	0.000723055	0.00257615
LOC101928627	0.953488	4.66631e-09	1.40007e-07	0.763385	0.00903523	0.048616	-0.190103	0.135206	0.212266
XKR9	0.768807	4.71763e-09	1.41366e-07	0.439764	0.00184321	0.0157865	-0.329043	3.53248e-05	0.000191435
KL	0.676858	4.77135e-09	1.42793e-07	0.484419	0.000343385	0.00490046	-0.192439	0.00081991	0.00286761
RGS20	0.629828	4.78501e-09	1.43019e-07	0.411107	0.00572044	0.0351922	-0.218721	9.13334e-06	5.97658e-05
VWA5B1	0.867037	4.80363e-09	1.43393e-07	0.543931	0.00160683	0.0142895	-0.323106	5.52083e-06	3.92505e-05
TRPC5	0.916485	4.90961e-09	1.4637e-07	0.491962	0.00163439	0.0144578	-0.424523	2.38572e-06	1.92443e-05
DENND10	-0.543871	4.91007e-09	1.46198e-07	-0.29624	0.00514356	0.0326991	0.24763	2.16516e-09	5.30714e-08
AP1S3	0.563397	4.92768e-09	1.46536e-07	0.536872	0.00043564	0.00575442	-0.0265244	0.59258	0.684272
ZNF91	0.931479	4.94281e-09	1.468e-07	0.842315	1.03559e-05	0.000481489	-0.0891634	0.297059	0.39939
ACACA	0.400651	4.95438e-09	1.46957e-07	0.308083	0.000134923	0.00261078	-0.0925684	0.00159506	0.00508877
LMX1B	0.734884	4.95697e-09	1.46848e-07	0.655765	1.3075e-05	0.000546146	-0.0791185	0.101049	0.167412
LINC01399	0.857679	4.96738e-09	1.4697e-07	0.491165	0.00236558	0.0189255	-0.366514	6.5434e-09	1.33681e-07
LOC105369201	0.711468	4.97904e-09	1.4713e-07	0.750884	0.000133819	0.0025937	0.0394157	0.627917	0.714583
LINC01707	1.07985	5.05063e-09	1.49057e-07	0.457131	0.0323024	0.118069	-0.622722	2.71547e-08	4.42194e-07
AUTS2	0.57508	5.05298e-09	1.48939e-07	0.403176	0.000164312	0.00298706	-0.171904	6.17574e-08	8.85113e-07
NELL2	1.12509	5.05316e-09	1.48757e-07	0.580102	0.00873196	0.0475851	-0.544989	1.61362e-06	1.38505e-05
APBB1IP	-0.771	5.06146e-09	1.48815e-07	-0.689739	1.45462e-05	0.000579697	0.0812611	0.0933952	0.15738
WAS	-0.711754	5.19456e-09	1.52536e-07	-0.561415	0.016037	0.0727861	0.150339	0.152569	0.233976
ARCN1	0.254352	5.21528e-09	1.52953e-07	0.303005	0.0252924	0.0997438	0.0486531	0.392745	0.497658
UNC13D	-0.599451	5.24632e-09	1.53671e-07	0.0773465	0.487775	0.678703	0.676798	1.69139e-15	1.20104e-12
CCN4	0.411605	5.26924e-09	1.5415e-07	0.476572	2.28303e-06	0.000191065	0.0649667	0.0941476	0.158329
LOC102723899	0.909677	5.35239e-09	1.56387e-07	0.727103	0.000693052	0.0079221	-0.182573	0.0352689	0.070003
ICAM1	-0.492239	5.40703e-09	1.57787e-07	-0.20291	0.0404563	0.137473	0.289329	1.14773e-06	1.04771e-05
UGT3A2	0.660341	5.46607e-09	1.59312e-07	0.51241	0.00589144	0.0358582	-0.147931	0.0719502	0.12692
GATAD2A	-0.392671	5.47314e-09	1.59319e-07	-0.0391387	0.367929	0.576779	0.353532	1.0789e-14	4.35895e-12
LINC00271	0.411343	5.63563e-09	1.63846e-07	0.0955472	0.177783	0.369261	-0.315796	9.19815e-12	6.32083e-10
PDE1A	0.999586	5.64675e-09	1.63966e-07	0.484541	0.00389056	0.0267589	-0.515045	8.20811e-08	1.12414e-06
RAVER1	-0.459925	5.7267e-09	1.66081e-07	-0.126272	0.27629	0.485658	0.333653	1.54713e-07	1.90309e-06
PCAT2	1.16599	5.74093e-09	1.66288e-07	0.925595	0.0294608	0.110954	-0.240395	0.195063	0.285486
RUBCN	-0.367847	5.77062e-09	1.66942e-07	-0.273912	8.86582e-05	0.00196364	0.0939345	0.00896542	0.0222762
WWP1	0.598302	5.98673e-09	1.7298e-07	0.480721	1.92612e-05	0.000709667	-0.117581	0.00929004	0.0229344
LOC400940	1.57217	6.01223e-09	1.73503e-07	1.11506	0.00050998	0.0064492	-0.457108	0.00587621	0.0155204
MRPS9-AS2	0.61109	6.0335e-09	1.73903e-07	0.230847	0.151716	0.333224	-0.380243	2.92951e-06	2.289e-05
TMC2	0.521701	6.07004e-09	1.74741e-07	0.32803	0.138233	0.313603	-0.193672	0.0413226	0.0799531
CFTR	1.46074	6.07263e-09	1.74601e-07	0.946812	0.000703441	0.00800181	-0.513925	0.000242368	0.00100734
LOC101927189	0.79151	6.22638e-09	1.78802e-07	0.512098	0.000451898	0.00591252	-0.279412	6.43011e-05	0.000320316
VEPH1	0.656562	6.3147e-09	1.81117e-07	0.35975	0.00547945	0.0341307	-0.296812	2.80211e-07	3.15076e-06
ELMO1	-0.294819	6.32054e-09	1.81063e-07	-0.286145	1.96937e-06	0.000169663	0.0086741	0.658504	0.740829
LINC02388	1.46656	6.34364e-09	1.81502e-07	1.03068	0.000341598	0.00487791	-0.435877	0.00209152	0.00640995
RUNX1T1	1.09119	6.35271e-09	1.8154e-07	0.87381	0.000111686	0.00229774	-0.21738	0.0213557	0.0461351
SOD2	-0.29329	6.38784e-09	1.82322e-07	-0.123126	0.0716177	0.202683	0.170164	6.47038e-06	4.4898e-05
SNHG31	0.68595	6.38884e-09	1.82129e-07	0.39908	0.0148505	0.0691143	-0.286871	0.000126396	0.00057289
RHPN2	0.944507	6.51784e-09	1.8558e-07	0.912158	7.82433e-08	2.77799e-05	-0.0323491	0.696647	0.772284
ANKRD27	-0.274741	6.52636e-09	1.85597e-07	-0.133136	0.0158085	0.071972	0.141605	1.18191e-06	1.07431e-05
YIF1B	-0.701324	6.54129e-09	1.85796e-07	-0.251495	0.0184527	0.0803423	0.44983	3.75368e-09	8.44956e-08
SLC5A8	1.13535	6.63608e-09	1.88261e-07	0.83357	0.037157	0.129878	-0.301778	0.0777879	0.135464
DFFB	-0.66524	6.75571e-09	1.91423e-07	-0.321246	0.0169426	0.0755356	0.343994	2.12023e-09	5.2079e-08
S1PR2	-0.493855	6.86566e-09	1.94303e-07	-0.0260891	0.884626	0.941007	0.467766	1.1344e-06	1.03878e-05
GPR149	0.852363	6.96723e-09	1.9694e-07	0.47079	0.0423856	0.141787	-0.381573	0.000308199	0.00123792
HOXA-AS3	0.915474	7.06645e-09	1.99504e-07	1.39274	4.4645e-06	0.0002882	0.477262	3.61765e-05	0.000195373
RNF19A	0.512306	7.07931e-09	1.99626e-07	0.513059	3.51316e-05	0.00106914	0.000753156	0.982895	0.988252
FGF13	0.636388	7.09463e-09	1.99818e-07	0.352342	0.00069546	0.00794574	-0.284046	5.92656e-07	5.97835e-06
RASEF	0.801673	7.2493e-09	2.03929e-07	0.612873	0.00039624	0.00539204	-0.188801	0.0228053	0.0487411
NOD2	-0.534277	7.26904e-09	2.04239e-07	-0.412476	5.69453e-05	0.00143793	0.121802	0.015531	0.0352859
PTN	1.4959	7.32628e-09	2.05601e-07	1.11548	1.31186e-05	0.00054699	-0.380419	0.00128627	0.00422382
AXDND1	0.829574	7.36423e-09	2.06419e-07	0.556942	0.00352169	0.0249694	-0.272632	0.000827343	0.00289144
RNFT2	0.528782	7.36542e-09	2.06205e-07	0.364861	0.000526879	0.00658472	-0.163922	0.00059753	0.00218302
CEP95	0.372441	7.43303e-09	2.0785e-07	0.245957	0.0298155	0.111894	-0.126483	0.0211609	0.0457902
KLK3	1.37613	7.45155e-09	2.08119e-07	1.5275	0.0226659	0.0921301	0.151374	0.585576	0.678123
BBS4	0.405899	7.60777e-09	2.1223e-07	0.298993	0.00167787	0.0147201	-0.106906	0.0183915	0.0407035
HOXC11	2.28256	7.6341e-09	2.12711e-07	2.65714	0.00040168	0.00543765	0.374581	0.219265	0.313811
LINC01677	1.04813	7.64421e-09	2.1274e-07	0.424232	0.0993735	0.252152	-0.623898	1.2187e-05	7.61341e-05
STIM1	-0.320273	7.81586e-09	2.17259e-07	-0.272591	1.4813e-05	0.00058733	0.0476813	0.0821651	0.141759
ROR2	0.397597	7.81898e-09	2.17088e-07	0.299994	0.000350118	0.00495131	-0.0976026	0.0144499	0.0331999
LINC01926	0.801883	7.88296e-09	2.18605e-07	0.646247	0.000254273	0.00402321	-0.155636	0.0334872	0.0670516
CCDC141	0.621603	8.06159e-09	2.23295e-07	0.280836	0.0703058	0.200009	-0.340768	1.15909e-05	7.29546e-05
ABCA12	1.16981	8.09761e-09	2.24028e-07	0.752132	0.000985879	0.0101414	-0.41768	0.000262075	0.00107627
UBE2F-SCLY	-0.47896	8.11447e-09	2.24229e-07	-0.429855	0.00179329	0.015455	0.049105	0.374857	0.480448
LINC02424	1.68797	8.12883e-09	2.24361e-07	1.09374	0.00188927	0.0160753	-0.594238	0.000817522	0.00286096
C1RL	-0.487517	8.15854e-09	2.24917e-07	-0.362411	0.000264404	0.00412502	0.125106	0.00783665	0.019844
BCL2A1	-0.794257	8.18317e-09	2.25331e-07	-0.582947	0.000139868	0.00267334	0.211311	0.00119387	0.00396767
SLC4A4	0.995402	8.20643e-09	2.25706e-07	0.685432	7.43395e-05	0.00173852	-0.30997	2.77021e-05	0.000155038
TRIM56	-0.490516	8.22292e-09	2.25894e-07	0.253577	0.477834	0.670244	0.744093	1.47896e-05	9.04158e-05
VXN	0.507023	8.23049e-09	2.25837e-07	0.533891	3.79417e-05	0.00112685	0.0268674	0.607239	0.696361
SBF2	0.470674	8.23068e-09	2.25578e-07	0.259826	0.00445621	0.0295145	-0.210847	6.06738e-08	8.72786e-07
LINC01551	1.67231	8.30054e-09	2.27227e-07	1.40381	0.00452667	0.0298799	-0.268504	0.208277	0.301417
FHIT	0.372467	8.33473e-09	2.27897e-07	0.0870525	0.17346	0.36308	-0.285414	8.48434e-13	1.00921e-10
AKAP6	0.661054	8.37785e-09	2.28809e-07	0.300105	0.00615443	0.0370071	-0.36095	7.34609e-10	2.179e-08
CORIN	0.695288	8.40731e-09	2.29346e-07	0.423591	0.00427368	0.0286129	-0.271697	2.27199e-05	0.000131456
LINC01609	1.46681	8.44769e-09	2.3018e-07	0.72842	0.0353154	0.125481	-0.738387	2.21427e-06	1.8117e-05
CBFA2T3	-0.775468	8.44937e-09	2.29958e-07	-0.0156175	0.897715	0.947788	0.75985	1.7115e-14	5.64868e-12
LRCH2	0.682352	8.47879e-09	2.30491e-07	0.365651	0.0121375	0.0600799	-0.316701	1.31765e-05	8.15975e-05
PDP2	-0.449492	8.49749e-09	2.30732e-07	-0.208002	0.307887	0.518335	0.24149	0.00916127	0.0226619
NPIPB8	-0.574346	8.60815e-09	2.33466e-07	-0.582485	4.8105e-06	0.00030221	-0.00813928	0.875337	0.911432
NRROS	-0.706663	8.69175e-09	2.35461e-07	-0.26753	0.00228926	0.0184916	0.439133	5.11589e-10	1.63325e-08
DOK3	-0.669574	8.69646e-09	2.35316e-07	-0.114553	0.401522	0.606985	0.555021	3.32878e-10	1.14207e-08
BCORL1	-0.362522	8.76135e-09	2.36799e-07	-0.144396	0.401537	0.606967	0.218126	0.00555202	0.0147674
LOC643339	0.340469	8.77597e-09	2.36921e-07	0.221218	0.000361579	0.00507055	-0.119251	1.86848e-05	0.000111099
TPCN1	-0.342151	8.88254e-09	2.39522e-07	-0.035009	0.638114	0.790198	0.307142	7.0936e-12	5.0989e-10
SYT7	0.701166	8.94583e-09	2.40951e-07	0.861165	1.2799e-07	3.89506e-05	0.159999	0.00653316	0.0169913
MANEA-DT	-0.558741	8.98746e-09	2.41795e-07	-0.695022	1.46753e-05	0.000583848	-0.136281	0.0276869	0.0572931
SLC44A5	0.95355	9.0586e-09	2.43429e-07	0.43125	0.0399595	0.136418	-0.5223	4.74333e-07	4.95102e-06
FOLH1	1.71596	9.07294e-09	2.43535e-07	1.46875	1.52067e-06	0.000145444	-0.247213	0.0908061	0.153914
TLN1	-0.644642	9.1455e-09	2.45202e-07	-0.160246	0.121332	0.288558	0.484396	3.9876e-12	3.24449e-10
CREB5	0.459706	9.35342e-09	2.5049e-07	0.227031	0.00453556	0.0299048	-0.232675	1.55255e-09	4.01556e-08
SUPT3H	0.421636	9.35846e-09	2.50339e-07	0.0554184	0.376117	0.58453	-0.366218	6.62042e-14	1.55136e-11
UBAC2	-0.324118	9.41434e-09	2.51546e-07	-0.175587	0.000245978	0.00395879	0.148531	5.71234e-06	4.03549e-05
NLRC5	-0.586116	9.51898e-09	2.54053e-07	-0.35513	0.000258855	0.00407918	0.230986	3.55636e-07	3.8725e-06
B3GNT2	-0.452387	9.54175e-09	2.54371e-07	-0.25958	0.00507412	0.0324071	0.192807	0.000102269	0.000477482
LINC02363	-0.536426	9.55304e-09	2.54382e-07	-0.324428	0.00447044	0.0295753	0.211998	0.000268769	0.00109972
ETV6	-0.320785	9.5855e-09	2.54957e-07	-0.182472	0.000779343	0.00863059	0.138313	3.0472e-05	0.000168767
ALX1	1.31144	9.65625e-09	2.56547e-07	0.580282	0.0306859	0.114083	-0.731162	2.89692e-07	3.24336e-06
MADD	-0.315851	9.7193e-09	2.5793e-07	-0.218226	0.0147007	0.0686627	0.0976244	0.0103366	0.0250795
TAB1	-0.374058	9.74412e-09	2.58296e-07	-0.210006	0.0113079	0.0572554	0.164052	2.64945e-05	0.00014917
FKBP15	-0.295848	9.81253e-09	2.59816e-07	-0.343936	0.00208493	0.0172454	-0.048088	0.287031	0.388652
LRRC9	0.539199	9.83398e-09	2.6009e-07	0.1973	0.0579542	0.175525	-0.341899	2.44158e-08	4.02912e-07
CYB5D2	-0.658512	9.83913e-09	2.59933e-07	-0.442779	8.19767e-05	0.001856	0.215733	7.65558e-05	0.000373269
PTPN18	-0.597647	9.89208e-09	2.61037e-07	-0.206503	0.0845755	0.226188	0.391144	1.30846e-09	3.46844e-08
TXN2	-0.435683	9.90453e-09	2.61072e-07	-0.221385	0.0787546	0.215364	0.214298	0.000636339	0.00231076
NKX2-6	1.24913	9.93946e-09	2.61698e-07	1.83311	0.00239573	0.0190367	0.583976	0.0191227	0.0420832
ATP6V0A1	-0.252572	9.9466e-09	2.61592e-07	-0.171355	0.00395084	0.0270702	0.0812175	0.00278667	0.00820662
LOC339260	0.626959	9.96755e-09	2.61849e-07	0.460978	0.00366892	0.0257099	-0.165981	0.0202244	0.0441101
OCA2	0.731163	1.00259e-08	2.63088e-07	0.494566	0.00439882	0.0292667	-0.236597	0.00371862	0.0104809
MPL	-0.515138	1.00567e-08	2.63599e-07	-0.355389	0.000667937	0.00770264	0.15975	0.00185897	0.00580429
KCNK3	0.759174	1.00728e-08	2.63728e-07	0.70154	4.76823e-05	0.00127696	-0.0576341	0.367137	0.472543
LINC00882	0.701376	1.01049e-08	2.64272e-07	0.289261	0.0236838	0.0950799	-0.412115	5.93534e-08	8.57478e-07
NOMO3	-0.411051	1.01199e-08	2.6437e-07	-0.34233	0.000937207	0.00980865	0.068721	0.118158	0.190269
ASB9P1	1.11264	1.01331e-08	2.64421e-07	1.33886	0.00849585	0.0466019	0.226216	0.30102	0.403651
CASZ1	0.571407	1.01529e-08	2.64642e-07	0.826832	3.35532e-09	3.93126e-06	0.255424	8.4869e-07	8.20774e-06
CLEC9A	-0.61974	1.0223e-08	2.66172e-07	-0.602405	6.34155e-06	0.000351304	0.0173349	0.781628	0.840178
IP6K2	0.412204	1.03213e-08	2.68435e-07	0.577678	1.10629e-05	0.000498531	0.165474	0.000692144	0.00248187
TPO	0.685088	1.03809e-08	2.69685e-07	0.596483	0.00244906	0.0193164	-0.0886048	0.253574	0.352265
LINC02233	1.19024	1.04086e-08	2.70104e-07	0.758754	0.0116084	0.0582982	-0.431483	0.00159191	0.00508012
GSAP	-0.310852	1.04121e-08	2.69898e-07	-0.323117	7.81153e-05	0.00179107	-0.0122643	0.737033	0.804233
MAMDC2	0.694288	1.04446e-08	2.7044e-07	0.410306	0.00373928	0.0260704	-0.283981	1.26721e-07	1.61559e-06
UBAP2	0.264337	1.07668e-08	2.78476e-07	0.275364	5.07366e-06	0.00030642	0.0110265	0.605136	0.694663
CRISPLD1	0.817741	1.07963e-08	2.78931e-07	0.382704	0.0126729	0.0618933	-0.435037	1.91497e-07	2.27092e-06
LOC101928978	1.00865	1.08798e-08	2.80778e-07	0.539168	0.00639446	0.0379634	-0.469484	1.05017e-05	6.72365e-05
PAOX	-0.792852	1.08871e-08	2.80657e-07	-0.268996	0.0403596	0.137284	0.523856	6.36547e-14	1.50669e-11
ZNF385C	-0.575451	1.10128e-08	2.83586e-07	-0.472447	0.000903001	0.00955738	0.103004	0.092058	0.155586
SNAP23	-0.401341	1.11203e-08	2.8604e-07	-0.19144	0.0478331	0.153924	0.209902	1.48439e-05	9.06772e-05
LSM4	-0.634	1.1147e-08	2.86413e-07	-0.0581788	0.577365	0.748473	0.575821	2.2234e-13	3.61812e-11
C3AR1	-0.653012	1.12671e-08	2.89181e-07	-0.425785	0.000663003	0.00766461	0.227228	0.00052227	0.00194754
HAVCR1	0.878495	1.12677e-08	2.88879e-07	0.729688	0.000346919	0.00492389	-0.148807	0.0805083	0.139455
TNS1	-0.421401	1.13019e-08	2.8944e-07	-0.179334	0.0143674	0.0674962	0.242067	8.9578e-09	1.74198e-07
LMNTD1	0.488457	1.14007e-08	2.91652e-07	0.137476	0.174123	0.363949	-0.350981	2.35479e-09	5.71218e-08
ZZEF1	-0.238834	1.1548e-08	2.95099e-07	-0.131032	0.0085466	0.0468254	0.107803	1.25597e-05	7.82537e-05
DOCK9	0.506846	1.15745e-08	2.95451e-07	0.446596	7.53146e-06	0.000387028	-0.06025	0.113128	0.183557
PDLIM1	-0.480116	1.16893e-08	2.98059e-07	-0.388564	0.00023283	0.0038287	0.091552	0.0335784	0.0671997
TMEM117	0.75173	1.17625e-08	2.996e-07	0.370167	0.0070707	0.0407997	-0.381563	1.8229e-06	1.53544e-05
LINC01246	1.76715	1.19525e-08	3.04109e-07	1.42134	0.0239649	0.0959783	-0.345809	0.231229	0.327474
FMN1	0.48183	1.19669e-08	3.04143e-07	0.210709	0.00316764	0.0231526	-0.271121	9.68562e-11	4.29854e-09
LINC01876	1.02238	1.23918e-08	3.14602e-07	0.627613	0.0029375	0.0219079	-0.394771	2.5129e-05	0.000142959
LINC02427	-0.469396	1.25171e-08	3.17439e-07	-0.447294	4.36276e-05	0.00121705	0.0221026	0.609421	0.698317
MECR	-0.28957	1.25181e-08	3.17122e-07	-0.315581	0.000639035	0.00748726	-0.0260112	0.469593	0.57214
PPT1	-0.502285	1.25269e-08	3.17001e-07	-0.399389	1.58111e-06	0.000148201	0.102895	0.0218841	0.0470511
MAP9	0.833056	1.25589e-08	3.17467e-07	0.55342	0.00812593	0.0451648	-0.279635	0.0033242	0.00953673
TBX20	0.815735	1.25615e-08	3.17192e-07	0.40204	0.0136096	0.0652041	-0.413694	3.14788e-06	2.42965e-05
XRCC1	-0.402301	1.26927e-08	3.20158e-07	-0.229039	0.0121298	0.0600796	0.173262	0.000183416	0.000789058
IKBKG	-0.613357	1.27812e-08	3.22046e-07	-0.245838	0.0366471	0.128884	0.367519	2.75899e-08	4.47415e-07
SGCD	1.24242	1.2815e-08	3.2255e-07	0.855147	0.000348005	0.00493333	-0.38727	0.00177729	0.00558349
LINC02374	2.41027	1.28467e-08	3.23e-07	2.09187	0.00364241	0.0255623	-0.318396	0.334061	0.438473
TUBA8	-0.821302	1.29346e-08	3.24862e-07	-0.359282	0.00536111	0.0336531	0.46202	1.88275e-09	4.72866e-08
RAD54B	0.632281	1.29359e-08	3.24547e-07	0.437004	0.000768951	0.00854378	-0.195277	4.66316e-05	0.000242234
FHL5	0.869197	1.29933e-08	3.25639e-07	0.226474	0.324869	0.536555	-0.642723	1.66431e-07	2.02071e-06
LINC00476	0.449508	1.3041e-08	3.26484e-07	0.29024	0.00128477	0.0121788	-0.159268	0.00136652	0.00444684
ZGLP1	-0.631616	1.30419e-08	3.26158e-07	-0.284386	0.0694178	0.19835	0.34723	1.01974e-05	6.56293e-05
KRT39	1.31444	1.30587e-08	3.26231e-07	1.4685	0.0155463	0.0711935	0.154061	0.544642	0.641917
ACSF3	-0.494346	1.31772e-08	3.28841e-07	-0.0951632	0.199382	0.396952	0.399183	8.3969e-14	1.83892e-11
FOXF2	1.50984	1.3295e-08	3.31427e-07	1.58371	0.00103294	0.0104466	0.0738676	0.703691	0.778472
FIRRE	0.382476	1.33338e-08	3.32041e-07	0.259392	0.00432879	0.0288828	-0.123085	0.00739595	0.0188893
TGM4	0.726786	1.33703e-08	3.32597e-07	0.547627	0.000767287	0.00853743	-0.179158	0.00761933	0.0193585
CAB39L	0.392637	1.35448e-08	3.36581e-07	0.272501	0.004164	0.0281196	-0.120137	0.000596951	0.00218125
LOC101929528	1.18213	1.36086e-08	3.37809e-07	1.14388	0.0742754	0.207177	-0.0382504	0.886778	0.919911
EIF4G3	-0.297277	1.37772e-08	3.41632e-07	-0.294145	1.23799e-06	0.000131266	0.003132	0.909364	0.935226
NCR3	-0.889431	1.37927e-08	3.41654e-07	-0.193331	0.772532	0.877793	0.6961	0.0198621	0.0434655
SPATA33	-0.418918	1.38264e-08	3.42126e-07	-0.145046	0.0764501	0.211281	0.273872	2.89396e-09	6.78821e-08
PTPRH	-0.481749	1.38421e-08	3.42154e-07	-0.351378	0.000676617	0.00777595	0.130371	0.00785475	0.0198855
HNF4G	1.66383	1.38979e-08	3.43172e-07	1.31941	1.1931e-05	0.000521603	-0.344418	0.0249043	0.0524098
C6orf201	0.703198	1.39922e-08	3.45136e-07	0.551758	0.000569209	0.0069834	-0.15144	0.0366681	0.0722721
NMNAT2	0.462209	1.40331e-08	3.4578e-07	0.389943	0.000945975	0.00987396	-0.0722664	0.128695	0.204122
ZNF385B	0.967739	1.40967e-08	3.46982e-07	0.624957	0.000181045	0.003197	-0.342782	9.5476e-05	0.000450703
TMPRSS11E	0.756716	1.40969e-08	3.46624e-07	0.42756	0.0153322	0.07053	-0.329156	0.000235002	0.000979682
PIK3R5	-0.770961	1.41328e-08	3.47142e-07	-0.500449	1.22038e-05	0.000527621	0.270513	2.84099e-05	0.000158582
MAN2A1	-0.548905	1.41668e-08	3.47613e-07	-0.677654	1.17132e-06	0.000127072	-0.12875	0.000524468	0.0019545
SLFN14	-0.753624	1.4178e-08	3.47525e-07	-0.769522	2.43756e-05	0.000824233	-0.015898	0.834148	0.881708
NEK6	-0.364979	1.42459e-08	3.48823e-07	0.00457171	0.952281	0.976749	0.369551	2.21181e-15	1.4397e-12
TECRL	1.07891	1.43201e-08	3.50276e-07	0.655544	0.158227	0.342611	-0.423365	0.033443	0.0669861
UBASH3A	-0.693643	1.4404e-08	3.51958e-07	-0.515312	0.000325335	0.00471173	0.178331	0.00317478	0.00917093
AGR2	0.84482	1.44068e-08	3.51661e-07	0.797946	0.000237129	0.00387222	-0.0468741	0.628804	0.715384
AKT2	-0.389748	1.4537e-08	3.5447e-07	-0.0561192	0.569358	0.742529	0.333629	3.21068e-09	7.42703e-08
MDFIC2	1.07307	1.45444e-08	3.54281e-07	0.504023	0.0181253	0.0793294	-0.569046	6.8805e-07	6.8376e-06
PPP2R5A	-0.303689	1.45703e-08	3.54544e-07	-0.238787	0.000410214	0.00551811	0.064902	0.0107893	0.0260056
TEC	-0.500827	1.46172e-08	3.55315e-07	-0.448469	1.47274e-06	0.000142606	0.0523575	0.206617	0.299496
ECH1	-0.387337	1.48425e-08	3.60418e-07	-0.0535311	0.747338	0.862211	0.333806	5.55431e-05	0.000283005
DSC3	1.32919	1.48637e-08	3.60561e-07	1.06066	0.000505217	0.00641318	-0.268526	0.0518833	0.0969833
LINC00351	1.12913	1.4933e-08	3.61866e-07	0.59808	0.0230935	0.0933661	-0.531047	8.16962e-06	5.42934e-05
PANCR	1.18192	1.49907e-08	3.6289e-07	0.764147	0.0491196	0.156986	-0.417776	0.0172404	0.0385675
SYNPR	1.01383	1.52438e-08	3.68636e-07	0.481973	0.0385383	0.133275	-0.53186	3.25511e-06	2.49679e-05
EPB41L4B	0.991453	1.53049e-08	3.69732e-07	0.783256	1.19625e-06	0.000128586	-0.208197	0.019524	0.0428416
ZNF608	0.579552	1.53109e-08	3.69497e-07	0.489515	5.48493e-06	0.000323749	-0.0900369	0.0233344	0.0496094
CYP2F1	-0.594596	1.5311e-08	3.69118e-07	-0.332773	0.00631364	0.0375978	0.261823	0.000127203	0.00057599
LINC02466	1.27898	1.55245e-08	3.73881e-07	0.505443	0.0914774	0.238495	-0.77354	5.68899e-06	4.02264e-05
PDE9A	0.343743	1.58067e-08	3.80287e-07	0.467989	1.11788e-06	0.000125336	0.124246	0.000444557	0.0016947
TMCC1	0.566343	1.58489e-08	3.80911e-07	0.472874	3.25379e-05	0.00101256	-0.093469	0.00154454	0.00494646
SLC36A3	0.64085	1.585e-08	3.80546e-07	0.415661	0.0028465	0.0214891	-0.225189	0.00125286	0.00412917
NXPH4	0.796544	1.58656e-08	3.8053e-07	0.979895	0.000289546	0.00439439	0.183351	0.0973745	0.162554
USP42	0.267297	1.59457e-08	3.82062e-07	0.393674	1.24221e-05	0.000530214	0.126377	0.000147232	0.000652684
ACTN4	-0.364671	1.60757e-08	3.84782e-07	0.0933267	0.145157	0.323395	0.457997	1.05281e-16	2.46706e-13
LINC01676	1.51216	1.6098e-08	3.84922e-07	1.29987	0.0134924	0.0647618	-0.212288	0.350531	0.4556
HAS2	0.751129	1.62478e-08	3.88109e-07	0.450064	0.0276303	0.106263	-0.301065	0.000248778	0.00102924
SPG7	-0.359035	1.6349e-08	3.90128e-07	-0.036873	0.660051	0.80419	0.322162	3.30689e-10	1.13956e-08
CTD-2194D22.4	0.929764	1.64892e-08	3.93074e-07	1.10607	0.0917889	0.239067	0.176303	0.527369	0.626031
ZCWPW2	0.832364	1.66294e-08	3.96014e-07	0.440876	0.0300474	0.112512	-0.391488	7.63023e-05	0.000372266
FGD1	0.492081	1.6704e-08	3.97387e-07	0.545213	3.61208e-06	0.00025191	0.0531324	0.286468	0.387956
RANBP3L	0.835087	1.67603e-08	3.9832e-07	0.600429	4.13174e-06	0.0002735	-0.234658	0.00146185	0.00471384
CYP39A1	0.741831	1.68487e-08	4.00015e-07	0.416864	0.000213035	0.00358882	-0.324967	2.18431e-05	0.000126978
STAT3	-0.27705	1.69072e-08	4.00998e-07	-0.0538503	0.38672	0.59423	0.2232	6.26728e-09	1.29393e-07
MTMR2	0.40597	1.69301e-08	4.01136e-07	0.0700407	0.526071	0.709329	-0.33593	6.98153e-09	1.4079e-07
NOMO1	-0.378987	1.69304e-08	4.00738e-07	-0.254545	0.012007	0.059661	0.124442	0.00309676	0.00899546
MRVI1-AS1	-0.459137	1.69941e-08	4.0184e-07	-0.491795	8.68507e-06	0.000432096	-0.0326579	0.470267	0.572723
RORB-AS1	1.20635	1.70239e-08	4.02139e-07	0.86876	0.0220346	0.0903633	-0.337591	0.0388561	0.0759396
LOC100505774	0.675809	1.70721e-08	4.0287e-07	0.792038	1.30444e-05	0.000546813	0.116229	0.0911061	0.154355
LINC01224	1.40576	1.71042e-08	4.03223e-07	0.998662	0.00473198	0.0308355	-0.407096	0.018534	0.0409686
EEFSEC	0.485846	1.71567e-08	4.04054e-07	0.477017	1.22118e-05	0.000526998	-0.00882815	0.754252	0.818297
AR	0.887297	1.71626e-08	4.03786e-07	0.742784	2.72142e-06	0.000214717	-0.144513	0.0728038	0.128117
LOC642648	-0.765436	1.72636e-08	4.05756e-07	-0.432608	0.0202444	0.0855987	0.332828	6.06655e-06	4.25493e-05
TRPS1	0.639449	1.73534e-08	4.07457e-07	0.467225	0.000165128	0.00299956	-0.172224	0.000674585	0.00242633
MVD	-0.532372	1.742e-08	4.08611e-07	-0.0100831	0.900806	0.949939	0.522289	1.28467e-13	2.4879e-11
SCNN1B	0.593331	1.75811e-08	4.11978e-07	0.50802	8.29668e-05	0.00187119	-0.0853114	0.12278	0.196456
SLC45A2	0.862429	1.76389e-08	4.1292e-07	0.653271	0.000822943	0.00895682	-0.209158	0.013429	0.0312185
CLDN14	0.656977	1.77067e-08	4.14094e-07	0.691146	4.48793e-06	0.000287338	0.0341692	0.591253	0.683211
ANOS1	0.830598	1.77338e-08	4.14314e-07	0.512553	0.00766405	0.0431503	-0.318044	0.00119918	0.00398416
CPQ	0.632964	1.79573e-08	4.19116e-07	0.477892	0.000136287	0.00263065	-0.155072	0.00392831	0.0109742
SOX6	0.632724	1.83104e-08	4.26934e-07	0.20406	0.0614774	0.182701	-0.428664	3.12723e-09	7.2771e-08
COL4A3	1.14823	1.83522e-08	4.27482e-07	0.916258	0.000303416	0.00451139	-0.231976	0.0186704	0.0412429
CAP2	0.61358	1.83802e-08	4.2771e-07	0.380078	0.000176405	0.0031411	-0.233502	1.55273e-05	9.43355e-05
MSN	-0.642714	1.84214e-08	4.28243e-07	-0.43104	0.000167274	0.00302682	0.211675	0.000331232	0.00131711
ZNF689	-0.603481	1.84944e-08	4.29513e-07	-0.273417	0.0250748	0.0991024	0.330064	3.49446e-07	3.81752e-06
RASGRP4	-0.571075	1.85365e-08	4.30064e-07	-0.338235	0.000516932	0.00651951	0.23284	0.000105076	0.000488446
NECAB1	0.653115	1.86016e-08	4.31148e-07	0.276851	0.0299589	0.112288	-0.376265	6.81513e-10	2.05269e-08
FAM238A	-0.936326	1.86066e-08	4.30839e-07	-0.961332	0.00104461	0.0105193	-0.0250062	0.833928	0.881595
ZNF175	-0.583786	1.87526e-08	4.3379e-07	-0.577981	1.65596e-05	0.000634055	0.00580484	0.917322	0.941056
MED30	0.715738	1.87795e-08	4.33984e-07	0.586471	0.0194338	0.0830855	-0.129267	0.231034	0.327277
CCNG2	0.785548	1.88259e-08	4.34627e-07	0.673921	0.00286672	0.0215514	-0.111627	0.272048	0.372692
DHX34	-0.392564	1.89627e-08	4.37354e-07	-0.0924777	0.156208	0.339873	0.300087	1.99082e-10	7.61028e-09
RCL1	-0.425896	1.92513e-08	4.43574e-07	-0.366167	0.000269979	0.00418691	0.059729	0.107554	0.176073
KC6	1.48895	1.9354e-08	4.45503e-07	1.07859	0.0077187	0.0433642	-0.410363	0.0328136	0.0659735
NR1I3	-0.701264	1.95794e-08	4.5025e-07	-0.599336	0.0202643	0.0856056	0.101927	0.339241	0.44383
KIAA0513	-0.566892	1.96624e-08	4.51714e-07	-0.0533183	0.541577	0.7216	0.513573	2.89187e-13	4.40033e-11
SLC43A3	-0.458869	1.9749e-08	4.5326e-07	-0.345058	0.000601597	0.00718513	0.11381	0.00306589	0.00892238
MIR4300HG	0.777752	1.98302e-08	4.54679e-07	0.282309	0.116551	0.281039	-0.495442	2.02827e-07	2.37643e-06
SLC44A4	0.428601	1.98723e-08	4.55197e-07	0.552238	3.06954e-06	0.000234295	0.123637	0.0123826	0.0291356
LINC01376	1.21619	1.99556e-08	4.5666e-07	1.08423	0.00940552	0.0500112	-0.131964	0.47738	0.579608
GPC4	0.661454	2.00666e-08	4.58753e-07	0.482876	0.000294588	0.00444786	-0.178579	0.000384193	0.00149548
C8orf89	1.27626	2.00666e-08	4.58306e-07	0.675729	0.0082225	0.0455396	-0.600531	2.0961e-05	0.00012255
HSCB	-0.502312	2.04023e-08	4.65517e-07	-0.325153	0.0113244	0.0573019	0.177159	0.0036523	0.0103201
LINC02465	1.03478	2.05664e-08	4.68805e-07	0.51563	0.0316063	0.116341	-0.519151	8.86064e-05	0.000423133
MTUS1	0.947835	2.05742e-08	4.68528e-07	0.89297	3.66196e-07	7.33425e-05	-0.0548643	0.444143	0.548692
VAV1	-0.590249	2.09575e-08	4.76794e-07	-0.409197	2.75632e-07	6.39494e-05	0.181052	0.00067424	0.00242546
TUBGCP3	-0.256177	2.11509e-08	4.80726e-07	-0.245219	0.000150071	0.00279318	0.010958	0.648685	0.732632
LOC102723493	-0.315419	2.11892e-08	4.81129e-07	-0.257825	9.63796e-06	0.000459972	0.0575944	0.0344868	0.0687594
FANCA	-0.33441	2.12367e-08	4.81741e-07	-0.222361	0.00737298	0.0420572	0.112049	0.00646749	0.0168523
MID2	1.01285	2.13024e-08	4.82765e-07	1.09596	0.034652	0.12397	0.0831084	0.698547	0.773878
MAP4	0.267056	2.13913e-08	4.84311e-07	0.234039	5.17408e-07	8.36167e-05	-0.0330168	0.156518	0.23886
BARX2	1.15986	2.15161e-08	4.86667e-07	0.807075	2.80582e-05	0.000909388	-0.352787	0.000300994	0.00121231
UCHL1-AS1	0.516526	2.16301e-08	4.88773e-07	0.252352	0.0798093	0.217411	-0.264174	0.000168746	0.000735943
TDRD5	0.790103	2.19058e-08	4.94527e-07	0.381859	0.0271073	0.104802	-0.408243	4.99851e-06	3.58965e-05
SLC25A37	0.304881	2.20365e-08	4.96998e-07	0.53076	7.7251e-06	0.000393527	0.225879	3.92176e-06	2.92857e-05
ELAVL4	0.606198	2.20671e-08	4.97209e-07	0.335217	0.0191295	0.0821745	-0.270981	1.60228e-05	9.70687e-05
RAB3B	0.546346	2.21588e-08	4.98798e-07	0.329051	0.0112474	0.0570601	-0.217295	0.000353275	0.00139178
MYLPF	-0.679405	2.23951e-08	5.03633e-07	-0.113312	0.548048	0.725969	0.566093	1.2093e-08	2.24367e-07
MTNR1A	1.31738	2.24137e-08	5.03567e-07	0.907316	0.0040279	0.0274298	-0.410063	0.00147784	0.00475493
C3	-0.593908	2.2767e-08	5.11014e-07	-0.380759	0.000129472	0.00253249	0.213149	5.34414e-05	0.000273188
LZIC	-0.671856	2.29948e-08	5.15634e-07	-0.452121	0.00219842	0.0179184	0.219735	0.000207884	0.000881052
TBC1D16	0.384948	2.31087e-08	5.17691e-07	0.59205	2.14865e-08	1.25873e-05	0.207102	1.05274e-06	9.7737e-06
XPOT	0.456058	2.31177e-08	5.17399e-07	0.457258	0.00109857	0.0108758	0.00119982	0.983496	0.988644
SIRLNT	1.63132	2.31374e-08	5.17345e-07	1.53353	0.00015332	0.00283788	-0.0977835	0.543134	0.640785
CFAP300	1.00595	2.31684e-08	5.17545e-07	1.07049	0.120832	0.287838	0.0645387	0.824396	0.874081
PKD1P5-LOC105376752	-0.532046	2.33578e-08	5.2128e-07	-0.177741	0.178435	0.370155	0.354304	9.89522e-07	9.28241e-06
NRCAM	1.2378	2.33621e-08	5.20879e-07	0.919667	0.000396541	0.005393	-0.318137	1.52939e-05	9.31348e-05
PMEPA1	1.04013	2.34649e-08	5.22673e-07	1.27322	5.89784e-09	5.31554e-06	0.233085	0.00408639	0.0113549
STX1B	-0.435186	2.3555e-08	5.24182e-07	-0.0369566	0.852485	0.923802	0.39823	4.84534e-05	0.000250586
YTHDF1	0.500447	2.35772e-08	5.24179e-07	0.583779	0.000398662	0.00540304	0.0833322	0.223749	0.318924
PLCL2	-0.357098	2.36409e-08	5.25097e-07	-0.482649	1.02634e-07	3.38736e-05	-0.125551	1.92544e-05	0.000113907
KCTD20	-0.285601	2.43026e-08	5.39283e-07	-0.225973	0.000730384	0.00823633	0.059628	0.0380714	0.0746237
LOC158435	0.565633	2.45098e-08	5.43367e-07	0.434906	0.00398977	0.0272572	-0.130726	0.0722691	0.127358
CYB5A	0.451971	2.46607e-08	5.46194e-07	0.539958	4.70628e-06	0.00029806	0.0879872	0.0513457	0.0961086
LINC01821	1.36182	2.46669e-08	5.45816e-07	0.943548	0.0107761	0.05534	-0.418268	0.0157417	0.0357023
MIA3	0.495802	2.47157e-08	5.46381e-07	0.363404	0.00241213	0.0191345	-0.132398	0.00323164	0.00931108
RIIAD1	0.858761	2.47315e-08	5.46215e-07	0.746844	0.000675489	0.0077668	-0.111918	0.188928	0.27828
RASA1	-0.57694	2.5092e-08	5.53655e-07	-0.520224	3.53906e-05	0.00107563	0.0567157	0.1441	0.2234
CRNDE	1.13112	2.52116e-08	5.55771e-07	0.603743	0.0516466	0.162056	-0.527377	0.00056294	0.00207249
OSGEP	-0.705731	2.53431e-08	5.58144e-07	-0.535589	0.00163881	0.0144914	0.170142	0.0202101	0.0440871
ZSWIM7	-0.455403	2.54057e-08	5.58996e-07	-0.328948	0.00151104	0.0137135	0.126455	0.0121605	0.0287255
LINC02540	1.03768	2.55041e-08	5.60636e-07	0.349999	0.190263	0.385144	-0.687682	1.21079e-06	1.09673e-05
DAPP1	-0.65504	2.55977e-08	5.62166e-07	-0.732833	6.66232e-07	9.81874e-05	-0.0777925	0.211289	0.304854
ZIC3	1.4471	2.5673e-08	5.63291e-07	1.9754	0.0024303	0.0192201	0.5283	0.0493543	0.0929155
LINC02569	-0.790638	2.57312e-08	5.64041e-07	-0.12321	0.665879	0.807804	0.667428	3.96702e-06	2.9586e-05
HRAT17	1.18428	2.58096e-08	5.6523e-07	0.825575	0.00151017	0.0137108	-0.358708	0.00130535	0.00427211
LYPD6B	0.553837	2.59645e-08	5.68092e-07	0.339769	0.000859007	0.00919978	-0.214068	4.4505e-05	0.000232787
CASC11	0.666574	2.5985e-08	5.6801e-07	0.528223	0.000316578	0.0046307	-0.138351	0.0071133	0.018295
SIN3B	-0.539597	2.63224e-08	5.7485e-07	-0.149631	0.0978983	0.249733	0.389965	1.6637e-11	1.00478e-09
BCL9	0.518189	2.63883e-08	5.75752e-07	0.380007	0.000823226	0.00895158	-0.138182	0.000104036	0.00048438
LINC01208	1.23638	2.64912e-08	5.77458e-07	0.819904	0.0416626	0.140149	-0.416475	0.0178362	0.0396843
EFEMP1	0.879619	2.65735e-08	5.78715e-07	0.490966	0.0302539	0.112996	-0.388653	0.000520719	0.001943
LINC00613	1.3831	2.67979e-08	5.83059e-07	0.670847	0.0346229	0.123884	-0.712256	2.64192e-05	0.000148925
AGBL1	1.01015	2.70383e-08	5.87744e-07	0.446898	0.0628304	0.185639	-0.563256	5.23388e-07	5.39338e-06
NACA4P	1.98815	2.71635e-08	5.89919e-07	2.79405	1.44981e-05	0.000578763	0.805898	0.00324948	0.00935329
ARAP1	-0.541877	2.74365e-08	5.95295e-07	-0.143367	0.0838078	0.224648	0.39851	7.12772e-12	5.10776e-10
RGL1	0.439595	2.74641e-08	5.95344e-07	0.25318	0.00526126	0.0332131	-0.186415	1.15178e-05	7.27094e-05
SLC26A3	0.967265	2.75663e-08	5.97006e-07	0.808024	3.03371e-05	0.000959364	-0.159241	0.0233744	0.0496765
SOX9-AS1	1.42447	2.75867e-08	5.96896e-07	1.21714	0.000417459	0.00559949	-0.207324	0.185144	0.273686
CNTNAP2	0.652362	2.76304e-08	5.97291e-07	0.326473	0.0154479	0.0708674	-0.325889	2.16676e-08	3.66069e-07
PAMR1	0.564968	2.76568e-08	5.97311e-07	0.216029	0.111038	0.271716	-0.348939	1.43618e-06	1.25763e-05
CRPPA	0.624547	2.76821e-08	5.97306e-07	0.276673	0.00922779	0.0492787	-0.347874	1.12369e-09	3.0761e-08
NPIPB9	-0.573145	2.80912e-08	6.05576e-07	-0.563865	1.64173e-05	0.000629636	0.00927969	0.83798	0.884402
DCAKD	-0.382888	2.8377e-08	6.11174e-07	-0.0698741	0.449996	0.64807	0.313014	3.98307e-09	8.89755e-08
TRIM49D2	1.63233	2.84455e-08	6.12088e-07	1.31422	0.0277837	0.106626	-0.318108	0.221063	0.315787
LGR5	0.628419	2.86806e-08	6.1658e-07	0.21925	0.0659757	0.192099	-0.409168	3.78468e-10	1.26514e-08
NMT1	-0.330786	2.87724e-08	6.17987e-07	-0.167668	0.0218657	0.0899384	0.163118	9.27212e-06	6.05557e-05
KIAA0319	0.357667	2.87774e-08	6.17528e-07	0.166225	0.0295148	0.111086	-0.191442	1.35759e-05	8.3783e-05
TSHR	-0.416591	2.87844e-08	6.17113e-07	-0.562755	3.77071e-07	7.3024e-05	-0.146164	0.000184313	0.000792333
C3orf14	1.30809	2.8802e-08	6.16925e-07	1.0274	0.00536909	0.0336671	-0.280687	0.0813036	0.140584
ABHD12B	-0.353047	2.88811e-08	6.18056e-07	-0.308639	0.00245135	0.0193214	0.0444078	0.272263	0.372922
KLHDC1	-0.453762	2.90768e-08	6.21675e-07	-0.384126	0.000116709	0.00236988	0.0696357	0.147123	0.227156
ZMAT4	1.02368	2.93515e-08	6.26978e-07	0.67024	0.00197201	0.0165985	-0.353441	5.8775e-09	1.21883e-07
RUFY4	-0.581395	2.94641e-08	6.2881e-07	-0.46258	4.24405e-06	0.000276252	0.118815	0.0284469	0.0586019
SNTB1	-0.314583	2.98315e-08	6.3607e-07	-0.37887	3.67568e-06	0.000254829	-0.0642878	0.0225767	0.0483097
DDX43	-0.565392	2.98433e-08	6.35745e-07	-0.272378	0.648429	0.797368	0.293014	0.253424	0.352118
P2RY2	-0.386345	2.99378e-08	6.37178e-07	-0.25594	0.00922298	0.0492754	0.130406	0.00271888	0.00802717
HLA-DPB1	-0.720047	2.99571e-08	6.37009e-07	-0.659361	0.000255552	0.004038	0.0606865	0.410845	0.515852
GASK1B	0.926744	3.05401e-08	6.48817e-07	0.733978	0.000193434	0.00335261	-0.192767	0.0316893	0.0641036
ZNF610	1.05742	3.06026e-08	6.49557e-07	0.809625	4.55196e-05	0.00124902	-0.247797	0.0114373	0.0273451
TMEM91	-0.539564	3.06456e-08	6.49881e-07	-0.160341	0.225546	0.427296	0.379222	2.52583e-07	2.87878e-06
LINC02005	1.381	3.07574e-08	6.51663e-07	0.911641	0.00320342	0.023334	-0.469364	0.000439336	0.00167834
NPPA-AS1	-0.952701	3.08469e-08	6.52967e-07	-0.195146	0.745773	0.861339	0.757555	0.00527074	0.0141282
PRKCQ	-0.900005	3.08788e-08	6.53053e-07	-0.777495	4.74383e-05	0.0012748	0.12251	0.0335197	0.0671053
PIK3AP1	-0.534917	3.0936e-08	6.53672e-07	-0.440091	0.000192646	0.00334639	0.0948259	0.000391459	0.00152023
MCF2	0.902578	3.12255e-08	6.59195e-07	0.425277	0.0167247	0.0749205	-0.477301	2.31625e-06	1.88264e-05
DNAH12	0.457374	3.16497e-08	6.6755e-07	0.223633	0.00651687	0.0384757	-0.233742	2.29311e-09	5.56834e-08
SLC2A9	-0.429879	3.20691e-08	6.75786e-07	-0.503663	3.30417e-07	7.03878e-05	-0.0737833	0.0558711	0.103081
PHOX2A	0.782265	3.22543e-08	6.79079e-07	1.12927	2.29443e-06	0.000191335	0.347001	0.00032702	0.00130147
LINC01266	1.14441	3.25131e-08	6.83914e-07	0.500067	0.0530305	0.164941	-0.644348	1.13302e-06	1.03833e-05
HOMER1	0.561091	3.26162e-08	6.85467e-07	0.18634	0.0693543	0.198338	-0.374751	6.1246e-11	2.95304e-09
LOC100996325	0.61988	3.27094e-08	6.8681e-07	0.96441	0.15124	0.332676	0.34453	0.227368	0.32308
NKAIN3	0.931321	3.27307e-08	6.86641e-07	0.353935	0.0872067	0.230906	-0.577387	4.85892e-08	7.23834e-07
EMC3	-0.380796	3.28759e-08	6.89071e-07	-0.170462	0.144202	0.322001	0.210335	7.2693e-05	0.000356214
VSIG1	0.778758	3.29681e-08	6.90385e-07	0.344205	0.0734576	0.205802	-0.434554	4.64634e-06	3.38024e-05
TRIOBP	-0.288926	3.30552e-08	6.91592e-07	-0.0835361	0.0927278	0.240683	0.20539	2.46261e-09	5.92467e-08
HEXIM2	-0.826495	3.31555e-08	6.93071e-07	-0.213732	0.114815	0.278056	0.612763	1.18518e-11	7.80121e-10
SERPING1	-0.46496	3.32457e-08	6.94336e-07	-0.374919	0.00527983	0.0333034	0.0900406	0.139443	0.217533
NECTIN3	1.19063	3.34441e-08	6.97859e-07	0.858107	0.000615432	0.00730569	-0.332521	0.00337584	0.00966004
STMND1	0.655648	3.36053e-08	7.006e-07	0.540567	0.00314668	0.0230281	-0.115081	0.148777	0.229196
MFSD4B	-0.70529	3.36748e-08	7.01424e-07	-0.437888	0.0473587	0.152901	0.267402	0.00406059	0.011298
PDE7B	0.412467	3.37121e-08	7.01577e-07	0.185086	0.00291745	0.0218139	-0.227381	7.4485e-08	1.03217e-06
LEMD1	0.558299	3.38288e-08	7.03381e-07	0.214469	0.0963405	0.247104	-0.34383	9.21588e-07	8.77512e-06
LAMB1	0.632002	3.38518e-08	7.03234e-07	0.525626	0.000160575	0.00293507	-0.106375	0.0193516	0.0425112
ATP6V1C1	0.58354	3.39911e-08	7.05504e-07	0.483412	1.56783e-05	0.000611299	-0.100128	0.00427689	0.011824
SBDS	-0.536236	3.41425e-08	7.08018e-07	-0.31368	0.199788	0.397389	0.222556	0.0453597	0.0865635
LINC01150	-0.717403	3.42261e-08	7.09126e-07	-0.450434	0.00140839	0.0129728	0.266969	0.00019503	0.000833056
LYRM1	-0.338017	3.42403e-08	7.08792e-07	-0.158749	0.343751	0.553579	0.179268	0.0191167	0.042078
GANAB	-0.330648	3.44866e-08	7.1326e-07	-0.0674023	0.459858	0.655584	0.263246	6.62775e-09	1.35168e-07
ARHGEF37	0.40598	3.47194e-08	7.17443e-07	0.277822	0.00139999	0.0129209	-0.128158	0.00481002	0.0130667
AIDA	0.442313	3.47559e-08	7.17564e-07	0.279044	0.00774775	0.0434857	-0.16327	3.92026e-05	0.000209161
PXK	-0.282755	3.49471e-08	7.20876e-07	-0.194045	0.00219318	0.0178944	0.0887101	0.00828692	0.0208132
ZFHX3	0.367923	3.50161e-08	7.21664e-07	0.422027	2.35982e-06	0.00019471	0.0541044	0.0882397	0.150325
DEPDC5	-0.265657	3.5093e-08	7.22613e-07	-0.254865	0.000215332	0.00361711	0.0107918	0.674981	0.755124
TRPM8	1.04778	3.51111e-08	7.22351e-07	0.862516	1.12659e-05	0.000505735	-0.185265	0.0741506	0.130097
GRAMD2A	0.475917	3.52752e-08	7.25092e-07	0.493612	8.82695e-06	0.000437298	0.0176956	0.72067	0.791612
PSLNR	1.13291	3.53351e-08	7.25686e-07	0.809217	0.000770411	0.00855189	-0.323689	0.0124273	0.0292173
LINC01456	0.695702	3.55257e-08	7.2896e-07	0.4114	0.0402828	0.137142	-0.284302	0.00492329	0.0133327
FARP1	0.819905	3.561e-08	7.30052e-07	0.864557	7.9061e-08	2.72447e-05	0.0446517	0.522031	0.621141
STXBP2	-0.663939	3.60505e-08	7.38437e-07	0.187886	0.207233	0.406436	0.851825	9.85579e-15	4.12412e-12
LRFN5	0.809406	3.61203e-08	7.39221e-07	0.238454	0.355562	0.565103	-0.570952	7.22553e-06	4.91625e-05
ASZ1	0.892965	3.61699e-08	7.39589e-07	0.314764	0.0953184	0.245288	-0.578201	2.48653e-10	9.09e-09
LOC100130268	1.32256	3.62381e-08	7.40338e-07	0.945522	0.00586143	0.0357778	-0.377038	0.0237636	0.0503619
STPG2	0.897585	3.62463e-08	7.39861e-07	0.349022	0.0659081	0.192021	-0.548563	3.47124e-07	3.801e-06
SERPINE1	-0.582721	3.64199e-08	7.42756e-07	-0.235868	0.0736282	0.206083	0.346852	1.15935e-06	1.05667e-05
CTSC	-0.620951	3.67038e-08	7.47895e-07	-0.681745	3.95734e-06	0.000269571	-0.0607932	0.172903	0.258857
TNFSF15	0.841447	3.68263e-08	7.4974e-07	0.831084	0.000268664	0.00417203	-0.0103629	0.917931	0.941351
CLSTN2	0.902838	3.69333e-08	7.51265e-07	0.4543	0.0166597	0.0747153	-0.448538	8.22188e-07	7.98439e-06
CYP4F22	-0.466662	3.69392e-08	7.50733e-07	-0.300965	0.000380482	0.00525079	0.165697	0.000638791	0.00231751
LEF1	0.770038	3.69786e-08	7.50883e-07	0.543606	0.000572755	0.00700489	-0.226432	0.000909559	0.00314129
STX11	-0.709332	3.71292e-08	7.53288e-07	-0.657335	3.78286e-06	0.000259952	0.051997	0.331525	0.435534
PAK3	0.752566	3.71621e-08	7.53304e-07	0.34189	0.0451805	0.148258	-0.410675	8.70898e-07	8.38445e-06
CATSPER1	-0.678052	3.73092e-08	7.55633e-07	-0.00764336	0.971359	0.98613	0.670409	8.94952e-09	1.74181e-07
ZSCAN29	-0.705295	3.74552e-08	7.57934e-07	-0.731199	2.07624e-05	0.00074735	-0.0259041	0.680596	0.759484
FLI1	-0.702091	3.78286e-08	7.6483e-07	-0.384982	0.000117378	0.00237729	0.317109	1.07436e-06	9.93508e-06
GRK6	-0.744675	3.79442e-08	7.66505e-07	0.0582921	0.730187	0.851691	0.802967	1.1491e-12	1.24661e-10
PCNX2	0.337716	3.79792e-08	7.66551e-07	0.134806	0.0203271	0.0856854	-0.20291	4.97936e-08	7.39426e-07
SH3RF1	0.58961	3.79881e-08	7.66071e-07	0.507833	6.39817e-06	0.000351944	-0.0817768	0.0948235	0.159169
NEK11	0.734371	3.80557e-08	7.66775e-07	0.405461	0.0082599	0.0456604	-0.328911	5.72315e-08	8.3092e-07
SCUBE2	0.472169	3.83515e-08	7.72072e-07	0.36622	0.0013038	0.0122946	-0.105949	0.0254206	0.0533621
C11orf80	0.536284	3.85558e-08	7.75517e-07	0.509085	0.000108017	0.00225594	-0.0271989	0.435168	0.540083
NTN4	0.858771	3.88488e-08	7.8074e-07	0.649007	2.83178e-05	0.000914009	-0.209764	0.00604816	0.0159172
FMO2	1.09322	3.90999e-08	7.85113e-07	0.851853	3.4429e-05	0.00105737	-0.241365	0.0209505	0.045398
ADGRF1	0.470847	3.92496e-08	7.87445e-07	0.354972	0.0783776	0.21491	-0.115875	0.193998	0.284371
NEXMIF	1.02571	3.95268e-08	7.92328e-07	0.638404	0.0136293	0.0652717	-0.38731	0.00167788	0.00531105
LOC101928002	0.667822	3.98832e-08	7.98789e-07	0.39883	0.0084476	0.046435	-0.268993	0.000534227	0.0019855
COL28A1	0.488695	3.99361e-08	7.99164e-07	0.232732	0.0163181	0.0735773	-0.255963	1.04317e-06	9.71178e-06
CTNND2	0.480543	4.01142e-08	8.02043e-07	0.217911	0.0057402	0.0352674	-0.262631	1.38704e-06	1.22052e-05
EGLN1	0.397634	4.02781e-08	8.04635e-07	0.291384	0.000179396	0.00317747	-0.106251	0.00732107	0.018745
GPR158-AS1	1.04664	4.02933e-08	8.04252e-07	0.619422	0.0162332	0.0733357	-0.427218	0.000383335	0.00149313
COL11A1	0.92299	4.03217e-08	8.04134e-07	0.363859	0.131513	0.303979	-0.55913	5.79185e-06	4.08182e-05
LAX1	-0.524015	4.03624e-08	8.04263e-07	-0.500413	1.66919e-05	0.000638079	0.023602	0.64902	0.732869
REEP3	0.390787	4.04277e-08	8.04879e-07	0.270436	5.45658e-05	0.00140202	-0.120351	0.00256446	0.00763086
ANKRD12	-0.272035	4.05402e-08	8.06434e-07	-0.302663	3.23621e-06	0.000239981	-0.0306285	0.255544	0.354392
GHRHR	0.794022	4.05985e-08	8.06908e-07	0.755524	0.000384502	0.00527828	-0.0384985	0.640497	0.725693
SEPTIN7P2	0.587831	4.07007e-08	8.08254e-07	0.386507	0.00127144	0.0121063	-0.201324	0.000135606	0.000608282
UMAD1	0.403445	4.07133e-08	8.0782e-07	0.224288	0.010546	0.0545772	-0.179157	1.37809e-06	1.21493e-05
MARCHF11	1.25705	4.11414e-08	8.15624e-07	0.669711	0.0192538	0.0825419	-0.587336	5.65052e-06	3.99785e-05
AGA	-0.681415	4.12592e-08	8.17267e-07	-0.719858	1.46948e-05	0.000583633	-0.0384429	0.485868	0.587237
LOC105375304	0.602824	4.12901e-08	8.17188e-07	0.388273	0.00331524	0.023874	-0.21455	0.000107026	0.000495443
CXCL13	0.693496	4.15023e-08	8.20695e-07	0.212187	0.120839	0.287824	-0.481309	4.31214e-08	6.50653e-07
LINC01845	0.512108	4.19659e-08	8.29163e-07	0.441595	0.00145431	0.0132964	-0.0705126	0.268802	0.369174
MFSD4A-AS1	0.95894	4.24032e-08	8.37097e-07	0.609373	0.00273286	0.0208596	-0.349567	0.00147555	0.00474952
SLC19A2	0.622515	4.24875e-08	8.38055e-07	0.46887	5.92654e-06	0.000337079	-0.153645	0.00409472	0.0113754
ALKAL1	1.08192	4.26099e-08	8.39763e-07	0.738656	0.000452318	0.00591471	-0.343265	0.000156759	0.00068918
GTF2IRD1	0.513682	4.26204e-08	8.39263e-07	0.643937	4.38224e-07	7.96039e-05	0.130255	0.000619634	0.00225569
ARHGAP1	-0.354502	4.26719e-08	8.39572e-07	-0.108722	0.306304	0.516748	0.24578	3.26396e-06	2.50276e-05
SORT1	-0.369057	4.2691e-08	8.39244e-07	-0.330544	0.000173079	0.00309837	0.0385128	0.321187	0.425026
KIAA1328	0.608342	4.30698e-08	8.45981e-07	0.222712	0.0992169	0.252	-0.38563	1.86152e-09	4.6854e-08
C9orf129	0.425999	4.31313e-08	8.46479e-07	0.438956	8.44735e-05	0.00189968	0.012957	0.790064	0.846683
LINC00665	1.20082	4.31616e-08	8.46364e-07	0.882009	3.16091e-05	0.000990236	-0.318814	0.0106757	0.0257581
LINC01471	0.639388	4.31865e-08	8.46144e-07	0.451042	0.000654642	0.0076017	-0.188347	0.000680496	0.00244497
LINC01505	0.455619	4.40761e-08	8.62854e-07	0.117501	0.215214	0.415275	-0.338118	8.41745e-08	1.14745e-06
REST	0.283269	4.47534e-08	8.7538e-07	0.199348	0.026427	0.102936	-0.0839211	0.0305508	0.0622466
LAT	-0.984533	4.52325e-08	8.84014e-07	-0.228645	0.255612	0.462887	0.755888	2.43893e-09	5.87979e-08
SPRY4-AS1	0.348938	4.52603e-08	8.83821e-07	0.322003	5.65975e-06	0.000329913	-0.0269344	0.40862	0.513691
PTPRZ1	1.17612	4.52706e-08	8.83286e-07	0.720021	0.00635815	0.0378053	-0.456099	9.61297e-05	0.00045315
SNTB2	0.403645	4.56543e-08	8.90031e-07	0.326281	0.000160521	0.00293636	-0.0773644	0.00734013	0.0187815
NLGN3	-0.531959	4.57624e-08	8.91396e-07	-0.234228	0.228257	0.430517	0.297731	0.00189213	0.00588588
PAPPA2	1.22845	4.58193e-08	8.91764e-07	0.710411	0.00572628	0.0352097	-0.518036	2.60173e-05	0.00014712
FYB1	-0.612991	4.63726e-08	9.01783e-07	-0.555879	3.25234e-06	0.000239661	0.0571119	0.272366	0.372997
HTR2A	-0.858362	4.69027e-08	9.11336e-07	-1.03528	7.9151e-06	0.000400593	-0.176917	0.00475845	0.0129431
HSFY1	1.43227	4.70356e-08	9.13161e-07	0.942007	0.00069938	0.00797498	-0.490266	0.00103919	0.0035195
FBXO36	0.315102	4.71112e-08	9.13872e-07	0.273149	0.000750083	0.00839785	-0.0419534	0.216596	0.310693
SCIN	0.762525	4.724e-08	9.15612e-07	0.442388	0.00761962	0.0430139	-0.320137	3.13062e-06	2.41793e-05
TBX2	0.949794	4.75357e-08	9.20582e-07	1.36676	6.21716e-05	0.00151757	0.416971	0.00213261	0.00650612
DAPK2	-0.321599	4.75912e-08	9.20896e-07	-0.199466	0.012596	0.0616846	0.122133	0.00196557	0.00608122
DCDC1	0.700318	4.7717e-08	9.22569e-07	0.210012	0.154668	0.337649	-0.490306	1.49812e-08	2.69008e-07
SCGN	0.461046	4.86336e-08	9.39515e-07	0.259748	0.0888995	0.233672	-0.201298	0.00556645	0.0147957
TMEM47	1.29458	4.86428e-08	9.38918e-07	1.11249	9.32645e-05	0.00202358	-0.182092	0.197064	0.287857
TSKU	0.686592	4.86828e-08	9.38916e-07	1.0361	0.00295983	0.0220183	0.349513	0.012739	0.0298513
CFC1B	1.70031	4.88076e-08	9.40549e-07	1.61616	5.80876e-05	0.00144959	-0.0841521	0.614799	0.703103
LPL	0.785799	4.88114e-08	9.39851e-07	0.514188	0.0017864	0.0154297	-0.271611	0.000768171	0.00271174
P2RX1	-0.605333	4.90119e-08	9.42936e-07	-0.0407763	0.601141	0.765822	0.564556	2.04835e-13	3.42851e-11
LINC02451	0.774766	4.90219e-08	9.42355e-07	0.6864	0.0913421	0.238274	-0.0883666	0.607158	0.696335
LOC401324	0.663778	4.90888e-08	9.42868e-07	0.300813	0.0942228	0.243458	-0.362965	5.86544e-05	0.000296537
C14orf39	0.992259	4.91731e-08	9.43712e-07	0.327173	0.231675	0.434412	-0.665086	2.87757e-06	2.26048e-05
EPHA3	0.951047	4.99972e-08	9.58744e-07	0.413297	0.0478219	0.153909	-0.53775	4.29074e-08	6.48258e-07
PRKD2	-0.394371	5.07973e-08	9.7329e-07	-0.118684	0.0221384	0.0906621	0.275687	1.90567e-09	4.7658e-08
RFX2	-0.386144	5.08885e-08	9.7424e-07	-0.191134	0.00577525	0.03539	0.19501	6.80394e-08	9.58153e-07
CD300C	-0.616585	5.10057e-08	9.75688e-07	-0.398521	0.0431297	0.143376	0.218064	0.0121977	0.0288017
PEX2	0.65354	5.17718e-08	9.89533e-07	0.494755	0.000574864	0.00700873	-0.158785	0.0218998	0.0470806
RAB28	0.366839	5.18634e-08	9.90476e-07	0.195106	0.0123933	0.0609983	-0.171733	1.90256e-05	0.000112782
LINC02241	0.982608	5.19768e-08	9.91834e-07	0.362431	0.100816	0.254379	-0.620177	1.31701e-08	2.40354e-07
FXYD7	-0.56047	5.20802e-08	9.92999e-07	-0.219769	0.0322966	0.118067	0.340701	7.36989e-08	1.0231e-06
NPIPB12	-0.508954	5.21273e-08	9.93089e-07	-0.361783	0.000777091	0.0086138	0.147171	0.00139834	0.00453403
CACNA2D3	0.590932	5.22506e-08	9.94629e-07	0.278717	0.0243056	0.0969452	-0.312215	1.99037e-06	1.65509e-05
ADGRL2	0.802925	5.22911e-08	9.94593e-07	0.552276	0.00102904	0.0104252	-0.250649	0.000727976	0.00259093
PYGM	-0.418418	5.28922e-08	1.00521e-06	-0.0490862	0.557219	0.732652	0.369331	2.18048e-10	8.17524e-09
USP4	-0.318525	5.31413e-08	1.00912e-06	-0.20152	0.0313526	0.115735	0.117005	0.00496328	0.0134223
SIX1	1.34096	5.33855e-08	1.01294e-06	1.33376	0.000274621	0.00423369	-0.00719954	0.966412	0.975991
C11orf53	0.459545	5.35982e-08	1.01615e-06	0.263489	0.03644	0.128329	-0.196056	0.000591602	0.00216373
SYCP2L	0.608139	5.36181e-08	1.01571e-06	0.395185	0.000643634	0.00751858	-0.212954	6.71091e-05	0.000332537
RAPGEF5	0.513262	5.38679e-08	1.01962e-06	0.328239	0.000107758	0.00225253	-0.185023	1.14444e-05	7.23433e-05
BIN2	-0.604358	5.39526e-08	1.0204e-06	-0.294705	0.000585972	0.00706331	0.309652	1.48473e-07	1.84083e-06
FTO	0.293588	5.39899e-08	1.02028e-06	0.151858	0.00548964	0.034167	-0.14173	2.37151e-08	3.93845e-07
LIMS2	-0.445589	5.439e-08	1.02701e-06	-0.184692	0.0396379	0.135695	0.260897	2.29431e-08	3.83197e-07
TAPBPL	-0.522889	5.45026e-08	1.02831e-06	-0.362941	0.00475248	0.0309261	0.159948	0.011075	0.0266149
FHOD3	0.629886	5.45454e-08	1.02829e-06	0.304709	0.00586353	0.0357813	-0.325177	8.70762e-07	8.38659e-06
MYBPC1	0.645601	5.45662e-08	1.02785e-06	0.446126	0.000632793	0.00745137	-0.199475	1.26549e-05	7.87211e-05
PCMTD1	0.459579	5.47074e-08	1.02969e-06	0.368287	0.000430243	0.00570565	-0.0912923	0.00211686	0.00646564
F11-AS1	0.812339	5.49461e-08	1.03335e-06	0.543972	0.0602462	0.180231	-0.268367	0.0257325	0.0538913
GUSBP11	-0.340027	5.52229e-08	1.03772e-06	-0.210016	0.00107016	0.0106802	0.130011	0.000142569	0.000634415
SNX29P2	-0.330446	5.53646e-08	1.03955e-06	-0.157974	0.0180477	0.0790047	0.172472	1.26819e-06	1.13599e-05
LTB4R	-0.755989	5.55253e-08	1.04173e-06	-0.0498309	0.751289	0.865235	0.706158	2.36426e-10	8.67008e-09
RHOU	0.299296	5.57156e-08	1.04447e-06	0.251844	0.000161042	0.00294131	-0.0474514	0.124047	0.198106
KCTD1	0.48614	5.57251e-08	1.04381e-06	0.292338	0.000544251	0.00675499	-0.193802	1.13454e-06	1.0381e-05
CLSTN3	-0.442372	5.58951e-08	1.04616e-06	-0.2684	0.00134207	0.0125194	0.173971	0.000128919	0.000582635
MNAT1	0.362177	5.5953e-08	1.04641e-06	0.0840255	0.141019	0.317406	-0.278151	5.05136e-12	3.93251e-10
SIT1	-0.765813	5.61178e-08	1.04865e-06	0.00306379	0.988621	0.994776	0.768877	1.17154e-09	3.18478e-08
FAM155B	1.03218	5.61451e-08	1.04833e-06	1.12007	0.0637542	0.187753	0.0878968	0.734939	0.802508
PTPRN2	0.674046	5.63705e-08	1.0517e-06	0.628259	3.81799e-05	0.00112679	-0.045787	0.249146	0.347514
PDHX	0.374241	5.65709e-08	1.0546e-06	0.118985	0.299337	0.509617	-0.255256	1.49537e-05	9.1229e-05
PPP1R9A	0.87717	5.66585e-08	1.05539e-06	0.439771	0.00907037	0.0487602	-0.437398	2.73029e-08	4.43682e-07
WDYHV1	0.4976	5.67428e-08	1.05612e-06	0.502089	0.00480411	0.0311582	0.00448823	0.948915	0.963888
GIMAP4	-0.7898	5.69468e-08	1.05908e-06	-0.404471	0.424625	0.626549	0.385328	0.0882492	0.150309
LOC105370802	0.90091	5.77612e-08	1.07337e-06	0.530162	0.00868489	0.0473947	-0.370748	1.60399e-06	1.37982e-05
TNFRSF21	0.409156	5.78326e-08	1.07384e-06	0.185086	0.0886252	0.233238	-0.224069	0.000129536	0.000584633
RAB3IP	0.498724	5.81376e-08	1.07865e-06	0.186533	0.018658	0.0808305	-0.312191	1.83838e-08	3.18631e-07
GUCY2F	0.719794	5.83919e-08	1.08251e-06	0.219337	0.159362	0.344178	-0.500457	1.65853e-08	2.93095e-07
KRT24	1.2415	5.85198e-08	1.08403e-06	1.57373	0.00156082	0.0140241	0.332225	0.0963825	0.161278
ARHGAP5	0.307496	5.86892e-08	1.08631e-06	0.2374	0.00793041	0.0442776	-0.070096	0.0930042	0.156868
PITX2	0.991077	5.88792e-08	1.08896e-06	0.795291	0.00310253	0.0228262	-0.195786	0.098804	0.164425
GTF2B	-0.418676	5.90758e-08	1.09174e-06	-0.426064	0.000437082	0.00576697	-0.00738804	0.865747	0.905227
ZNF138	0.603678	5.97352e-08	1.10305e-06	0.428404	0.0100255	0.0524508	-0.175274	0.0187232	0.0413439
TTLL6	0.537752	5.98158e-08	1.10367e-06	0.407147	0.000151291	0.00281366	-0.130604	0.0045047	0.0123446
NCBP3	-0.299402	5.99386e-08	1.10507e-06	-0.192274	0.0337355	0.121731	0.107128	0.0108432	0.0261219
SLC9A1	-0.384781	6.01855e-08	1.10875e-06	-0.0691439	0.221722	0.422888	0.315638	5.88235e-11	2.84796e-09
LINC02024	1.54038	6.0323e-08	1.11041e-06	1.19656	0.0573866	0.174325	-0.343829	0.206751	0.299635
PGM2	-0.48988	6.0433e-08	1.11156e-06	-0.431677	0.00823101	0.0455759	0.0582033	0.370595	0.476052
CDKN2B-AS1	0.572009	6.05277e-08	1.11243e-06	0.319374	0.00285432	0.0214996	-0.252635	2.73211e-06	2.16216e-05
LINC02098	-0.42661	6.0936e-08	1.11906e-06	-0.54824	5.1632e-05	0.00134135	-0.12163	0.0217357	0.0467879
TWIST1	1.66815	6.22799e-08	1.14284e-06	1.74141	0.000621433	0.00735457	0.0732568	0.739454	0.806274
MAP4K2	-0.462702	6.23041e-08	1.14239e-06	-0.0675319	0.587438	0.755429	0.39517	6.2373e-08	8.92299e-07
NFYC	-0.209443	6.23203e-08	1.14179e-06	-0.180037	0.00625725	0.0373951	0.0294054	0.27297	0.373584
CRYBG1	0.469878	6.25262e-08	1.14467e-06	0.42775	0.000583218	0.00704825	-0.0421279	0.388493	0.493391
C1orf174	-0.654799	6.26383e-08	1.14583e-06	-0.109112	0.506095	0.693933	0.545687	4.66378e-09	1.00911e-07
PWP2	-0.375105	6.28087e-08	1.14805e-06	0.0880454	0.481984	0.674007	0.46315	5.17414e-11	2.55254e-09
TNFSF14	-0.70827	6.32028e-08	1.15435e-06	-0.366467	0.00966588	0.0511288	0.341803	2.46604e-05	0.000140943
PNPLA6	-0.474809	6.32625e-08	1.15454e-06	0.0433118	0.742276	0.859078	0.51812	2.50121e-10	9.12943e-09
ISX	1.52163	6.32902e-08	1.15415e-06	1.34276	0.045763	0.149584	-0.178867	0.531802	0.630144
C5orf49	0.952142	6.33066e-08	1.15355e-06	0.698731	0.00989562	0.051992	-0.25341	0.0608955	0.110643
UNC80	0.639316	6.33512e-08	1.15346e-06	0.237318	0.0754605	0.209312	-0.401998	2.10498e-08	3.57175e-07
CMTM2	-0.598315	6.34908e-08	1.15511e-06	-0.238721	0.247607	0.453933	0.359593	0.000444355	0.0016942
DCLK2	0.482218	6.37812e-08	1.15949e-06	0.278663	0.000428826	0.00569007	-0.203555	2.21618e-05	0.000128544
TIMM22	-0.49458	6.38315e-08	1.15951e-06	0.191042	0.786712	0.887237	0.685622	0.0275284	0.0570306
CACNA2D1	0.931672	6.39912e-08	1.16151e-06	0.476226	0.0131331	0.0635188	-0.455447	1.13424e-09	3.09415e-08
TJP1	0.937233	6.39981e-08	1.16073e-06	0.83097	3.97221e-06	0.00026902	-0.106264	0.212086	0.305835
STK16	-0.940394	6.40007e-08	1.15988e-06	-0.479289	0.00292658	0.0218333	0.461105	8.92081e-07	8.54276e-06
UGGT1	-0.37481	6.40033e-08	1.15903e-06	-0.413383	3.39932e-05	0.00104949	-0.038573	0.149334	0.229857
RASGRP3	-0.437547	6.42641e-08	1.16286e-06	-0.387998	0.000118505	0.00239391	0.049549	0.283526	0.385041
ZBTB45	-0.45873	6.4311e-08	1.16281e-06	-0.19631	0.104455	0.260614	0.26242	3.14886e-05	0.000173291
LINC00592	0.887274	6.44922e-08	1.16518e-06	0.797579	0.000983792	0.0101333	-0.0896956	0.389542	0.494321
MRTFA	-0.32391	6.45239e-08	1.16486e-06	-0.199521	5.52335e-05	0.00141144	0.124389	9.76221e-05	0.000458985
BMPR1A	0.61675	6.45336e-08	1.16414e-06	0.395712	0.000383883	0.00527288	-0.221038	6.26984e-06	4.37135e-05
SLCO3A1	-0.69286	6.45489e-08	1.16352e-06	-0.599476	2.23718e-05	0.000782446	0.0933836	0.0459148	0.0874663
LINC01682	0.768741	6.4603e-08	1.1636e-06	0.563587	0.00315555	0.0230858	-0.205154	0.0205567	0.0446561
POLR2F	-0.319863	6.47187e-08	1.16479e-06	-0.215551	0.000560567	0.00690266	0.104312	0.000324664	0.00129385
LINC00114	-0.454235	6.48932e-08	1.16703e-06	-0.358082	0.000125065	0.00247312	0.0961534	0.0286109	0.0588828
ZFP64	0.262321	6.50861e-08	1.1696e-06	0.19664	0.0128757	0.0626099	-0.0656806	0.0555063	0.102529
TGOLN2	-0.511208	6.53016e-08	1.17258e-06	-0.290411	0.00248606	0.0195227	0.220797	3.25349e-05	0.000178295
ALOX12-AS1	-0.580974	6.54144e-08	1.1737e-06	-0.163737	0.522241	0.706277	0.417236	0.00066276	0.00239041
ADA2	-0.447941	6.55385e-08	1.17503e-06	-0.194486	0.0514917	0.16183	0.253455	1.10498e-05	7.0209e-05
LOC102724421	1.13057	6.56192e-08	1.17558e-06	0.601415	0.00884261	0.0479428	-0.52915	5.63827e-05	0.000286598
LINC02049	1.14586	6.57305e-08	1.17667e-06	0.527682	0.0278427	0.106695	-0.618178	7.26378e-08	1.01317e-06
GLE1	-0.341824	6.58369e-08	1.17768e-06	-0.335352	0.000788115	0.00869486	0.00647215	0.873185	0.910162
MAP3K21	0.747528	6.58498e-08	1.17701e-06	0.659894	3.96902e-06	0.000269583	-0.0876335	0.219815	0.314425
LOC339593	1.12478	6.59703e-08	1.17826e-06	0.936928	0.000927901	0.00973299	-0.187852	0.174601	0.26095
LINC02208	0.992523	6.63999e-08	1.18503e-06	0.468691	0.0451604	0.148234	-0.523832	5.24554e-06	3.75324e-05
ATP6V0A2	-0.497827	6.67245e-08	1.18992e-06	-0.360165	9.97995e-06	0.000465857	0.137662	0.00162899	0.00518009
PER3	-0.495847	6.74344e-08	1.20167e-06	-0.467401	6.64068e-05	0.00159112	0.0284462	0.472057	0.574455
IQCM	1.00749	6.78097e-08	1.20743e-06	0.462877	0.0661625	0.192571	-0.544611	6.13685e-05	0.000308131
SLC16A9	0.771476	6.79101e-08	1.2083e-06	0.517549	0.0165193	0.0742561	-0.253928	0.00339438	0.00970126
SNAP91	0.868963	6.79137e-08	1.20745e-06	0.272916	0.152004	0.333607	-0.596047	3.17407e-08	5.04258e-07
TSPAN33	-0.433463	6.83856e-08	1.21492e-06	-0.29682	0.000880739	0.00937255	0.136643	0.00259791	0.00771666
TBC1D1	-0.172796	6.8429e-08	1.21477e-06	-0.147594	0.000948954	0.00988304	0.0252018	0.226983	0.322632
LOC100507377	0.820664	6.87322e-08	1.21923e-06	0.339919	0.0850623	0.227023	-0.480745	4.09028e-06	3.02549e-05
TATDN1	0.446436	6.93262e-08	1.22883e-06	0.433343	2.76827e-05	0.00090221	-0.0130931	0.664635	0.746401
KCNU1	1.42727	6.97049e-08	1.23461e-06	0.794205	0.0210258	0.0875749	-0.633064	7.9513e-06	5.30986e-05
MYDGF	-0.345602	6.98409e-08	1.23609e-06	0.0596667	0.502835	0.691162	0.405269	3.65388e-11	1.89428e-09
G2E3-AS1	0.460622	6.99194e-08	1.23654e-06	0.0560884	0.576884	0.748139	-0.404533	5.05544e-10	1.61616e-08
LOC101927690	0.932202	7.01941e-08	1.24047e-06	0.502829	0.00468483	0.0305878	-0.429373	2.61237e-06	2.07863e-05
FER1L6	0.452912	7.06461e-08	1.24751e-06	0.247804	0.00474	0.030862	-0.205108	4.03029e-05	0.000214299
PAPSS2	-0.397399	7.07185e-08	1.24785e-06	-0.432255	1.26253e-05	0.000535957	-0.0348563	0.326424	0.43045
SRGAP1	0.407548	7.19373e-08	1.2684e-06	0.216901	0.0125005	0.0613584	-0.190647	6.2555e-06	4.36525e-05
IGSF3	0.54551	7.22927e-08	1.27371e-06	0.484506	0.000104495	0.00220995	-0.0610041	0.0436248	0.0837095
SARS2	-0.486623	7.23036e-08	1.27295e-06	-0.315588	0.020348	0.0857428	0.171035	0.00640392	0.0167145
NUP43	-0.558551	7.28033e-08	1.28078e-06	-0.527528	0.00035984	0.00506434	0.0310228	0.590186	0.682213
PHKA2	-0.270022	7.28629e-08	1.28087e-06	-0.191773	0.0706326	0.200647	0.0782495	0.079011	0.137227
TYW1	0.3392	7.28998e-08	1.28056e-06	0.285939	3.53233e-06	0.000252357	-0.0532608	0.051343	0.0961112
PITPNM2	-0.337318	7.31122e-08	1.28332e-06	-0.0741692	0.26777	0.476146	0.263149	8.894e-10	2.55408e-08
AUH	0.372588	7.367e-08	1.29215e-06	0.292589	0.000330956	0.00477249	-0.0799985	0.02687	0.0558692
RAP1B	-0.506335	7.47576e-08	1.31024e-06	-0.206024	0.0128224	0.0624414	0.300311	8.91002e-11	4.0229e-09
PHYHIPL	1.01553	7.49458e-08	1.31256e-06	0.625917	0.001706	0.0149111	-0.389612	0.000562944	0.00207218
STRN4	-0.549181	7.49567e-08	1.31177e-06	0.0773877	0.381884	0.590011	0.626568	1.73011e-16	3.37847e-13
COBL	0.726672	7.54476e-08	1.31938e-06	0.65227	6.75273e-07	9.82837e-05	-0.074402	0.182204	0.270141
FKRP	-0.590693	7.6351e-08	1.33418e-06	0.0581167	0.809564	0.899588	0.64881	4.37644e-07	4.62367e-06
CSF2RB	-0.60684	7.64647e-08	1.33517e-06	-0.38077	0.000776515	0.00861149	0.22607	0.000239719	0.000997928
SPIDR	0.375834	7.68937e-08	1.34166e-06	0.416109	6.3385e-07	9.58259e-05	0.0402753	0.135095	0.212192
TRAPPC3L	-0.53911	7.71722e-08	1.34552e-06	-0.711907	4.46672e-06	0.000287552	-0.172797	0.00825167	0.020738
MFSD11	-0.426894	7.76775e-08	1.35332e-06	-0.379383	0.000606131	0.00722456	0.0475105	0.350263	0.455302
VSIG10L2	0.960359	7.76896e-08	1.35253e-06	0.96489	9.74131e-05	0.00208464	0.00453081	0.966459	0.975954
PRIM2	0.557802	7.82977e-08	1.3621e-06	0.223877	0.042342	0.141703	-0.333926	5.02096e-10	1.60733e-08
RLF	-0.258333	7.88062e-08	1.36993e-06	-0.273702	0.000135339	0.00261666	-0.0153689	0.606086	0.695379
LINC00559	0.983737	7.91011e-08	1.37404e-06	0.661218	0.197529	0.394738	-0.322519	0.163121	0.24683
FRMD6-AS2	0.88917	7.9391e-08	1.37805e-06	0.75027	8.78957e-05	0.00195414	-0.1389	0.084328	0.144936
PRDM7	-0.511591	8.01037e-08	1.38939e-06	-0.643555	2.219e-05	0.000780748	-0.131964	0.0146542	0.0335935
MPZL1	0.300514	8.01208e-08	1.38866e-06	0.11308	0.207119	0.406348	-0.187435	1.03026e-05	6.61425e-05
CDKN2A	0.815186	8.1031e-08	1.4034e-06	0.759426	6.18352e-06	0.000345819	-0.0557598	0.449927	0.554086
CHIC1	0.536541	8.13154e-08	1.40728e-06	0.19675	0.0936501	0.242433	-0.339792	2.75038e-07	3.10003e-06
TPP1	-0.633132	8.14725e-08	1.40896e-06	-0.499242	0.0014499	0.0132716	0.13389	0.0529921	0.0987958
PADI4	-0.597204	8.16533e-08	1.41105e-06	-0.341067	0.0045521	0.0299801	0.256137	9.27705e-05	0.000440326
RILPL2	-0.510106	8.19062e-08	1.41438e-06	-0.022949	0.915665	0.957764	0.487157	9.22499e-06	6.02814e-05
CNTRL	-0.352316	8.19133e-08	1.41346e-06	-0.412419	1.78253e-06	0.000157623	-0.0601022	0.0895829	0.152215
OTOGL	0.52773	8.2535e-08	1.42314e-06	0.198511	0.0604878	0.180746	-0.329219	9.14848e-08	1.22993e-06
PAX3	0.99843	8.32075e-08	1.43368e-06	0.600983	0.0153756	0.0706741	-0.397447	1.11917e-05	7.10142e-05
FLNA	-0.761728	8.41541e-08	1.44892e-06	0.401599	0.0385894	0.133353	1.16333	2.15761e-16	3.61138e-13
ELANE	-0.777859	8.44847e-08	1.45355e-06	-0.208358	0.268951	0.477558	0.569501	3.37458e-08	5.30715e-07
KIAA1217	0.724585	8.44863e-08	1.45251e-06	0.632745	3.84158e-05	0.00112666	-0.0918397	0.226956	0.322612
SEMA6B	-0.496704	8.51257e-08	1.46243e-06	-0.0140987	0.911598	0.955343	0.482605	4.16628e-09	9.19288e-08
LINC00871	0.740542	8.5231e-08	1.46316e-06	0.10146	0.61962	0.777986	-0.639082	1.40377e-08	2.54406e-07
C20orf27	-0.50088	8.54404e-08	1.46568e-06	-0.215767	0.136588	0.311289	0.285113	1.27208e-05	7.90473e-05
LINC00517	1.23942	8.56187e-08	1.46767e-06	0.684679	0.0724042	0.203973	-0.554739	0.00442472	0.0121681
CLIC5	0.369135	8.64636e-08	1.48107e-06	0.151318	0.0155952	0.0713616	-0.217817	2.71995e-08	4.42615e-07
ANKRD33B	-0.516948	8.68701e-08	1.48694e-06	-0.275473	0.00162419	0.0144002	0.241475	1.57191e-07	1.92952e-06
NAA30	0.391269	8.70243e-08	1.4885e-06	0.28844	0.00821665	0.0455179	-0.102829	0.0580145	0.106315
NXPE1	1.00822	8.70507e-08	1.48786e-06	0.314401	0.184594	0.37811	-0.693821	4.87666e-07	5.07662e-06
LOC101929420	1.0276	8.7133e-08	1.48818e-06	1.0742	0.00034495	0.00490784	0.0465984	0.717712	0.789362
LINC02381	1.21535	8.79881e-08	1.50169e-06	0.915012	0.000840971	0.0090897	-0.300339	0.0150824	0.0344269
MPP6	0.508312	8.80629e-08	1.50188e-06	0.254165	0.00644794	0.0382131	-0.254146	1.92291e-05	0.000113787
TMEM168	0.78607	8.87646e-08	1.51274e-06	0.647911	0.000368184	0.00513551	-0.138159	0.0371809	0.0731414
RAB6C-AS1	1.02141	8.89334e-08	1.51452e-06	0.747281	0.0359696	0.127284	-0.274133	0.095573	0.160243
LOC101927657	1.67438	8.90325e-08	1.5151e-06	1.48743	0.00670317	0.0392198	-0.186949	0.463994	0.567265
SMURF2	0.349925	8.91972e-08	1.51681e-06	0.312535	9.73394e-07	0.000114621	-0.03739	0.230285	0.326394
MYEOV	-0.730554	8.93331e-08	1.51802e-06	0.176731	0.39091	0.598276	0.907285	1.40304e-12	1.46122e-10
MFN2	-0.547581	8.93432e-08	1.51709e-06	-0.285583	0.0416516	0.140152	0.261998	1.5338e-05	9.33303e-05
EPYC	0.865568	8.97376e-08	1.52268e-06	0.317289	0.159657	0.34456	-0.548279	9.19839e-06	6.01411e-05
ARFIP1	0.285746	8.99946e-08	1.52594e-06	0.130614	0.0643827	0.188774	-0.155132	6.44418e-05	0.000320949
LOC440173	1.05512	9.00033e-08	1.52498e-06	0.645119	0.000814016	0.00890931	-0.410003	0.000202982	0.00086293
PLPP3	-0.293227	9.01956e-08	1.52713e-06	-0.260365	0.000177374	0.00315118	0.0328622	0.246296	0.344564
BMPR1B-DT	1.08447	9.08899e-08	1.53778e-06	1.21435	0.0571285	0.173856	0.129882	0.629559	0.716069
THCAT158	-0.823663	9.14711e-08	1.5465e-06	-0.514501	0.000615531	0.00730315	0.309162	2.38978e-05	0.000137321
GRIA3	0.931167	9.21324e-08	1.55655e-06	0.404045	0.00745339	0.0424332	-0.527122	7.67033e-07	7.51103e-06
FRS2	0.37703	9.21778e-08	1.5562e-06	0.241124	0.000653609	0.00759723	-0.135906	9.31882e-05	0.000441683
C18orf32	-0.806746	9.23511e-08	1.558e-06	-0.393888	0.51729	0.702419	0.412858	0.118359	0.190541
PEX5L	0.918258	9.30559e-08	1.56876e-06	0.502729	0.02279	0.0924583	-0.415529	2.75326e-06	2.1723e-05
CGAS	-0.643821	9.31059e-08	1.56848e-06	-0.462616	0.0488943	0.156394	0.181205	0.0652395	0.117128
LINC00616	0.812206	9.42593e-08	1.58677e-06	0.45472	0.0195153	0.0832669	-0.357486	0.000343201	0.00135848
FAM126B	-0.174407	9.44885e-08	1.58948e-06	-0.173113	0.000249773	0.00398701	0.00129365	0.945669	0.96155
ESS2	-0.361921	9.4564e-08	1.58961e-06	-0.0796705	0.716983	0.842749	0.282251	0.00572782	0.0151781
PCDH15	0.717326	9.51046e-08	1.59755e-06	0.120223	0.511885	0.698399	-0.597103	1.6374e-08	2.89578e-07
TRPM3	0.439872	9.52741e-08	1.59925e-06	0.173416	0.0171467	0.0761847	-0.266456	3.35218e-08	5.27902e-07
PZP	-0.475269	9.53308e-08	1.59906e-06	-0.668649	3.53518e-07	7.26666e-05	-0.19338	0.000275867	0.00112541
MIR193BHG	0.768821	9.67418e-08	1.62157e-06	0.898186	6.35126e-06	0.000351012	0.129365	0.132297	0.208735
SH3D19	0.599097	9.74075e-08	1.63156e-06	0.521204	5.50071e-06	0.000323865	-0.0778933	0.134138	0.210957
SLC35F3	0.601384	9.79443e-08	1.63938e-06	0.394493	0.00535983	0.0336541	-0.206891	0.000467048	0.00176664
C12orf42	0.740673	9.81694e-08	1.64197e-06	0.287327	0.099867	0.252911	-0.453347	1.21006e-05	7.57152e-05
LINC02872	0.949949	9.8698e-08	1.64964e-06	0.588017	0.000778747	0.00862808	-0.361932	0.000437054	0.00167153
MRLN	0.960333	9.88658e-08	1.65126e-06	0.850358	0.000435661	0.00575147	-0.109975	0.270165	0.370697
KLK2	1.25881	9.89388e-08	1.65131e-06	0.979544	0.00244463	0.0193009	-0.27927	0.0349456	0.0694731
TOP2B	0.379343	9.95724e-08	1.6607e-06	0.255047	0.0241016	0.096361	-0.124296	0.0177699	0.0395557
EML1	0.634038	9.96987e-08	1.66162e-06	0.509526	2.58153e-05	0.000859277	-0.124512	0.0168751	0.0378733
BCL2L11	0.416901	9.97557e-08	1.66139e-06	0.485945	5.1271e-05	0.0013379	0.0690444	0.164754	0.248723
LINC01387	1.1526	1.01859e-07	1.69521e-06	0.753894	0.00259366	0.0200188	-0.398707	0.000455144	0.00172887
STC2	0.788265	1.02158e-07	1.69898e-06	0.911333	0.000185324	0.00325539	0.123067	0.233203	0.329712
CDON	0.749198	1.023e-07	1.70013e-06	0.555087	4.93825e-05	0.00131051	-0.19411	0.00994337	0.0242914
KCNH5	0.912607	1.02505e-07	1.70234e-06	0.36541	0.145873	0.324466	-0.547197	1.02796e-05	6.60492e-05
MYO1H	0.35752	1.02682e-07	1.70407e-06	0.323038	0.000792682	0.00873291	-0.0344823	0.398475	0.503639
ZNF564	-0.352915	1.02852e-07	1.70568e-06	-0.098125	0.18628	0.380235	0.25479	2.6182e-07	2.97105e-06
CCKAR	1.26632	1.03301e-07	1.71192e-06	1.0167	0.0051412	0.0327019	-0.249622	0.133399	0.210034
CCDC85C	0.553335	1.03473e-07	1.71355e-06	0.813685	2.96925e-09	3.66203e-06	0.26035	1.37925e-05	8.49182e-05
TUBGCP4	-0.45324	1.03651e-07	1.71529e-06	-0.566773	0.000462954	0.00600687	-0.113534	0.0708364	0.125352
TMEM106A	-0.474617	1.03772e-07	1.71608e-06	-0.246886	0.313753	0.524518	0.227731	0.0386791	0.0756503
PKHD1	0.927648	1.04066e-07	1.71974e-06	0.644255	0.000808569	0.00887872	-0.283393	0.00269086	0.00795343
LINC01414	1.0536	1.05248e-07	1.73804e-06	0.335215	0.170065	0.358762	-0.718386	5.642e-08	8.19647e-07
CORO6	0.56176	1.05604e-07	1.74269e-06	0.67338	0.000796567	0.00876747	0.111619	0.192258	0.282368
LINC01716	0.944411	1.0581e-07	1.74487e-06	0.894734	4.73608e-05	0.00127564	-0.0496774	0.527085	0.625884
NOL4	1.21583	1.06319e-07	1.75203e-06	0.708145	0.00579476	0.035491	-0.507681	0.000113042	0.000518378
SGCE	0.897712	1.06825e-07	1.75913e-06	0.476732	0.0225115	0.0916935	-0.42098	1.25404e-05	7.81747e-05
BMP3	0.741579	1.07154e-07	1.7633e-06	0.415487	0.116679	0.28126	-0.326092	0.00395353	0.0110289
NDUFAF6	0.479414	1.07188e-07	1.76261e-06	0.541487	1.61948e-05	0.000627259	0.062073	0.0075109	0.0191349
INPP5D	-0.556551	1.07992e-07	1.7746e-06	-0.382377	6.20973e-05	0.00151734	0.174174	0.00108	0.00364138
MNX1-AS1	1.61071	1.08321e-07	1.77875e-06	2.19427	0.000861419	0.00921298	0.583552	0.0342968	0.0684564
RBM42	-0.59146	1.08529e-07	1.78092e-06	-0.242632	0.146986	0.326197	0.348828	8.14696e-05	0.000393949
KCNK6	-0.52147	1.08581e-07	1.78053e-06	-0.285488	0.0437431	0.14486	0.235982	0.000978792	0.00335028
LINC01460	0.616671	1.0901e-07	1.78631e-06	0.619732	0.000642899	0.00751374	0.00306033	0.969688	0.978077
TMEM196	0.706418	1.09029e-07	1.78538e-06	0.32745	0.0391361	0.134587	-0.378968	2.66136e-07	3.01274e-06
ITGAL	-0.478472	1.09417e-07	1.79047e-06	-0.32164	0.000658107	0.00763437	0.156832	0.00128731	0.00422663
NKILA	1.06833	1.09632e-07	1.79274e-06	1.1561	7.39924e-05	0.00173386	0.0877722	0.508985	0.609237
VASP	-0.585448	1.10321e-07	1.80276e-06	0.158115	0.546427	0.724642	0.743564	1.14505e-07	1.48324e-06
SBSPON	0.611887	1.10809e-07	1.80948e-06	0.721313	0.000108936	0.00226302	0.109426	0.117213	0.189047
RINL	-0.406479	1.11077e-07	1.81258e-06	-0.0856944	0.325575	0.537381	0.320784	3.07489e-08	4.90496e-07
SI	1.25294	1.11126e-07	1.81213e-06	0.684435	0.0226672	0.0921194	-0.568501	0.000519348	0.00193911
LOC101928882	0.911167	1.11724e-07	1.82061e-06	0.40384	0.0737049	0.206224	-0.507327	1.48611e-06	1.29313e-05
FAM238B	-0.818773	1.12814e-07	1.8371e-06	-0.818815	2.43119e-05	0.000823266	-4.18492e-05	0.999519	0.99986
CMKLR1	-0.563551	1.12918e-07	1.83751e-06	-0.553815	4.72226e-05	0.00127632	0.00973576	0.87449	0.910914
CCDC149	0.338312	1.13919e-07	1.8525e-06	0.245261	0.00715713	0.0412274	-0.0930515	0.0323603	0.0652019
LRRC49	0.453633	1.14006e-07	1.85264e-06	0.0526158	0.524604	0.708083	-0.401018	3.40129e-12	2.87735e-10
VRK3	-0.416385	1.14679e-07	1.86229e-06	-0.177463	0.0423985	0.141811	0.238922	1.94813e-09	4.84099e-08
LPAR3	0.610513	1.14747e-07	1.8621e-06	0.551746	0.0113067	0.0572616	-0.0587676	0.463813	0.567133
GDNF-AS1	0.772888	1.15101e-07	1.86654e-06	0.351129	0.0234446	0.0944758	-0.421759	1.09602e-05	6.97527e-05
WDFY2	-0.345986	1.15307e-07	1.86859e-06	-0.424806	1.81737e-05	0.000678128	-0.0788197	0.00263862	0.00781974
MCM8	0.545185	1.15504e-07	1.8705e-06	0.402962	0.000993674	0.0101769	-0.142223	0.0154471	0.0351225
SEMA3A	0.616797	1.15667e-07	1.87183e-06	0.250766	0.0775083	0.2133	-0.36603	3.90878e-06	2.91981e-05
NEURL3	-0.49556	1.16594e-07	1.88554e-06	0.0213071	0.889721	0.943727	0.516867	5.42571e-09	1.14438e-07
PACC1	-0.349627	1.1667e-07	1.88547e-06	-0.354804	7.69005e-05	0.00177363	-0.00517726	0.890833	0.922565
HS3ST4	0.913062	1.16839e-07	1.8869e-06	0.404633	0.0830314	0.223384	-0.508429	4.19896e-06	3.09611e-05
LINC01581	0.570291	1.17341e-07	1.8937e-06	0.212324	0.082208	0.22201	-0.357967	1.18927e-07	1.53206e-06
ANKRD50	0.545561	1.17495e-07	1.89488e-06	0.353041	0.0110365	0.056356	-0.19252	0.00479618	0.0130336
CCND2	-0.634483	1.17552e-07	1.89449e-06	-0.52109	4.91299e-05	0.00130677	0.113394	0.0814148	0.140703
PPM1K-DT	0.442228	1.18046e-07	1.90115e-06	0.326955	0.00592836	0.0359801	-0.115274	0.0371633	0.0731129
ZC3H18	-0.273857	1.18168e-07	1.9018e-06	-0.0131026	0.832829	0.912887	0.260754	9.61616e-10	2.70187e-08
PRKDC	0.361791	1.18197e-07	1.90097e-06	0.308491	0.000355464	0.0050148	-0.0532998	0.0562311	0.103623
MALL	0.595934	1.18445e-07	1.90365e-06	0.678907	0.00057006	0.00698651	0.082973	0.296451	0.39871
TGFB1	-0.85033	1.18633e-07	1.90536e-06	-0.139766	0.218401	0.418805	0.710564	4.19204e-12	3.36411e-10
ANKRD55	-0.497337	1.18757e-07	1.90605e-06	-0.486165	3.56956e-05	0.00107791	0.0111725	0.766737	0.828314
LOC100287497	0.483561	1.1887e-07	1.90656e-06	0.276507	0.013665	0.0653893	-0.207054	0.000113382	0.000519732
NDST1-AS1	-0.544212	1.19235e-07	1.91111e-06	-0.12147	0.288152	0.498617	0.422742	1.34613e-08	2.44525e-07
STXBP5L	1.01974	1.19834e-07	1.9194e-06	0.491191	0.0509289	0.160708	-0.528553	2.52229e-06	2.0186e-05
IL1B	-0.438956	1.20747e-07	1.9327e-06	0.071637	0.916008	0.957866	0.510593	0.0856959	0.146824
MYO1B	0.752946	1.21209e-07	1.93876e-06	0.6727	5.90245e-07	9.09949e-05	-0.0802464	0.253898	0.35261
SLCO1C1	0.793216	1.21865e-07	1.94793e-06	0.422879	0.00405227	0.0275317	-0.370337	1.48692e-05	9.08077e-05
RALGAPB	0.37905	1.23038e-07	1.96533e-06	0.23027	0.00236668	0.0189278	-0.14878	1.7322e-05	0.000104025
TMTC3	0.617884	1.23451e-07	1.97058e-06	0.335464	0.0575614	0.174584	-0.28242	0.000565148	0.00207963
SPDYE3	-0.584213	1.23615e-07	1.97187e-06	-0.45826	0.000266097	0.0041404	0.125953	0.015391	0.0350153
SASH1	0.526759	1.24115e-07	1.97849e-06	0.500538	7.58146e-07	9.9807e-05	-0.0262203	0.602279	0.692129
PRPF39	0.364716	1.25227e-07	1.99486e-06	0.254582	0.0453451	0.14857	-0.110134	0.0621183	0.112455
TRPV6	0.825749	1.25714e-07	2.00126e-06	0.825601	4.01365e-06	0.000270264	-0.000147661	0.998453	0.999221
MYCT1	-0.672289	1.27766e-07	2.03254e-06	-0.838078	8.20726e-07	0.000103398	-0.165789	0.0219931	0.0472464
GNAO1	-0.479975	1.28264e-07	2.03909e-06	-0.335002	3.32497e-05	0.00102925	0.144973	0.000427679	0.00164211
C8orf44-SGK3	0.357921	1.28375e-07	2.03946e-06	0.306298	0.000305362	0.00452596	-0.0516226	0.18013	0.267744
CEP85	-0.322323	1.28452e-07	2.03931e-06	-0.251894	0.0103808	0.0538528	0.0704283	0.126742	0.201625
LINC02150	0.739906	1.28459e-07	2.03804e-06	0.249552	0.230543	0.433086	-0.490355	3.82437e-06	2.86223e-05
GNB5	-0.421975	1.2953e-07	2.05364e-06	-0.260337	0.00127097	0.0121067	0.161638	0.000236002	0.00098333
CCDC74B	0.906104	1.31268e-07	2.07978e-06	1.03207	0.000114051	0.00233819	0.125971	0.284384	0.385803
SCPEP1	-0.423512	1.31379e-07	2.08013e-06	-0.206934	0.0275666	0.10614	0.216578	2.08756e-05	0.000122142
C9orf78	-0.523015	1.31632e-07	2.08274e-06	-0.372764	0.0604541	0.180715	0.150251	0.0868193	0.14838
RFLNB	-0.810665	1.325e-07	2.09505e-06	-0.452664	0.00246248	0.019396	0.358001	2.97616e-06	2.32081e-05
DCAF12	-0.31052	1.32824e-07	2.09877e-06	-0.257052	0.000178083	0.00315898	0.0534672	0.0834785	0.143697
RYR1	-0.359543	1.32883e-07	2.09827e-06	-0.286639	7.3791e-05	0.00173088	0.072904	0.02329	0.0495509
SLA2	-0.547194	1.32989e-07	2.09854e-06	-0.372235	0.00316817	0.0231492	0.17496	0.00223935	0.00678493
LHFPL3	0.839396	1.33171e-07	2.1e-06	0.400653	0.0453319	0.148547	-0.438743	1.85278e-07	2.2061e-06
BTK	-0.755401	1.33206e-07	2.09913e-06	-0.640359	0.000992774	0.0101766	0.115041	0.209291	0.302586
VAMP1	-0.630736	1.33371e-07	2.10033e-06	-0.379856	0.0199716	0.0847968	0.25088	0.00226472	0.00685295
BICC1	0.839618	1.33616e-07	2.10278e-06	0.607531	0.00270685	0.020688	-0.232087	0.0279087	0.0576605
ADCYAP1R1	0.49176	1.33713e-07	2.10288e-06	0.280856	0.0639274	0.187956	-0.210903	0.00166088	0.00526577
SOGA3	0.737937	1.33966e-07	2.10545e-06	0.444448	0.0169331	0.0755221	-0.293489	0.000701283	0.00250773
CNTNAP5	0.708083	1.34301e-07	2.1093e-06	0.192841	0.326068	0.537589	-0.515242	3.12953e-06	2.41788e-05
DNM1	-0.360945	1.34413e-07	2.10964e-06	-0.124457	0.16551	0.352485	0.236488	9.47033e-07	8.97002e-06
METTL25	0.52759	1.3536e-07	2.12308e-06	0.177484	0.103806	0.259355	-0.350105	9.65226e-09	1.85547e-07
MGAT4D	0.596892	1.35965e-07	2.13115e-06	0.334534	0.00461321	0.0302297	-0.262358	4.18772e-05	0.000220866
H2AZ1-DT	0.581694	1.36127e-07	2.13227e-06	0.157877	0.304969	0.515423	-0.423817	8.75314e-07	8.41314e-06
RAP1GAP	0.396296	1.36908e-07	2.14307e-06	0.444382	1.82891e-06	0.000160513	0.0480856	0.223819	0.318966
LINC02240	1.21353	1.38155e-07	2.16114e-06	0.724376	0.0171744	0.0762213	-0.489153	0.000174356	0.000756187
SUSD3	-0.462674	1.38264e-07	2.1614e-06	-0.0488598	0.812603	0.900829	0.413814	3.60391e-05	0.000194676
ARID5B	0.529896	1.38749e-07	2.16754e-06	0.508155	4.21127e-05	0.00119182	-0.0217403	0.483574	0.585037
TNNT3	-0.55805	1.40025e-07	2.18601e-06	-0.146633	0.0976426	0.24919	0.411416	7.97496e-12	5.59513e-10
DDO	-0.632474	1.4015e-07	2.18651e-06	-0.553632	9.25574e-06	0.000450914	0.0788418	0.159269	0.242065
QPRT	-0.410249	1.40497e-07	2.19046e-06	-0.0306225	0.736789	0.85611	0.379627	1.87621e-11	1.09366e-09
WDTC1	-0.305366	1.41453e-07	2.2039e-06	-0.232504	0.00126833	0.0120964	0.0728617	0.0406942	0.0789524
PNPT1	0.572836	1.4162e-07	2.20504e-06	0.527914	0.000906529	0.00958605	-0.0449215	0.427067	0.532057
U2AF2	-0.37554	1.41969e-07	2.20901e-06	-0.0169468	0.844828	0.919886	0.358593	1.98672e-11	1.14667e-09
LINC02444	0.691558	1.43439e-07	2.23039e-06	0.285599	0.0607891	0.181277	-0.405959	1.6918e-05	0.00010186
HAUS1	-0.621539	1.43686e-07	2.23275e-06	-0.46291	0.0698943	0.199274	0.158629	0.112478	0.182781
RFC3	0.487782	1.4453e-07	2.24438e-06	0.137295	0.102961	0.257903	-0.350487	2.15799e-09	5.29509e-08
EIF3E	0.4818	1.45335e-07	2.25539e-06	0.392405	0.00103887	0.0104795	-0.089395	0.0413599	0.0800121
LINC01608	1.14288	1.45417e-07	2.25516e-06	0.4805	0.0829069	0.223203	-0.662378	9.82256e-07	9.22904e-06
UAP1	0.627338	1.45956e-07	2.26202e-06	0.632373	5.08516e-05	0.00133289	0.00503536	0.942317	0.959181
KCNV1	1.27953	1.46128e-07	2.26319e-06	0.911308	0.0066667	0.0391041	-0.36822	0.0216823	0.0467116
CAV3	0.744884	1.47183e-07	2.27802e-06	0.642684	0.00448686	0.0296588	-0.1022	0.292841	0.394943
HS6ST3	0.947257	1.47519e-07	2.28172e-06	0.410989	0.0523609	0.163553	-0.536268	1.9383e-07	2.28932e-06
PTPRD-AS2	1.05266	1.47811e-07	2.28474e-06	0.909795	0.107429	0.265714	-0.142863	0.564021	0.65876
DENND4A	-0.287388	1.47976e-07	2.28578e-06	-0.28969	0.000227634	0.00376972	-0.00230249	0.948272	0.96336
MAK	0.356298	1.4938e-07	2.30595e-06	0.143823	0.0411538	0.139016	-0.212475	6.04785e-07	6.08499e-06
CLN3	-0.286345	1.49922e-07	2.31279e-06	-0.102601	0.344911	0.554494	0.183744	0.000525585	0.00195835
SH2B3	-0.500918	1.50212e-07	2.31573e-06	-0.0331512	0.693555	0.826952	0.467767	1.98161e-12	1.87238e-10
LINC01075	1.10582	1.51207e-07	2.32954e-06	0.23843	0.44418	0.643531	-0.867394	2.32217e-06	1.88615e-05
HS1BP3	0.426265	1.51795e-07	2.33706e-06	0.718644	0.00381164	0.0264489	0.29238	0.00352	0.0099908
BTN3A1	-0.641906	1.52404e-07	2.3449e-06	-0.593792	0.00122418	0.0117711	0.0481143	0.459199	0.562871
TRAF6	-0.434288	1.53053e-07	2.35335e-06	-0.384057	0.00304039	0.022482	0.0502309	0.385997	0.491073
IMPA1	0.83658	1.53254e-07	2.35489e-06	0.725357	0.00046885	0.00604321	-0.111223	0.0863617	0.14776
PRPF8	-0.336952	1.53342e-07	2.3547e-06	-0.172406	0.0458117	0.149638	0.164546	0.000194996	0.000833062
LRRC43	-0.443097	1.53837e-07	2.36075e-06	-0.252812	0.016693	0.0748357	0.190284	6.9098e-06	4.73858e-05
ALOX5AP	-0.598758	1.5426e-07	2.36568e-06	-0.42869	0.000319617	0.0046548	0.170068	0.00116424	0.00388684
ZDHHC7	-0.327771	1.54486e-07	2.36761e-06	0.0318605	0.680579	0.818182	0.359632	3.59276e-11	1.87922e-09
BTN2A2	-0.55586	1.54591e-07	2.36767e-06	-0.23707	0.461086	0.656537	0.31879	0.0283539	0.058436
MIIP	-0.514536	1.55046e-07	2.37309e-06	-0.195443	0.12269	0.29108	0.319093	1.55942e-07	1.91519e-06
LRP1B	0.812003	1.55849e-07	2.38382e-06	0.224692	0.238039	0.443048	-0.587311	9.29853e-09	1.79928e-07
ZRANB2-AS2	0.595041	1.56315e-07	2.38939e-06	0.150431	0.379025	0.587647	-0.44461	7.39134e-07	7.25602e-06
PYGB	0.392344	1.56375e-07	2.38874e-06	0.558802	1.18655e-07	3.75736e-05	0.166458	0.000137671	0.000615892
ARPC2	-0.445855	1.56678e-07	2.39182e-06	-0.27379	0.000780167	0.00863565	0.172065	0.000367589	0.00143898
BRINP2	1.03896	1.56836e-07	2.39266e-06	0.580967	0.0269641	0.104369	-0.457988	0.000105096	0.000488439
DPP4	0.400765	1.57635e-07	2.4033e-06	0.217337	0.00855487	0.0468598	-0.183428	4.88369e-06	3.51364e-05
BCL2L14	0.400222	1.57731e-07	2.40319e-06	0.345153	0.000117043	0.00237256	-0.055069	0.142789	0.221852
SOWAHC	1.0648	1.57959e-07	2.4051e-06	1.27606	0.00045816	0.00596779	0.211256	0.133998	0.210821
SH3KBP1	-0.441615	1.583e-07	2.40872e-06	-0.366224	2.44242e-05	0.000824687	0.0753909	0.0780062	0.135763
LSM14B	-0.438074	1.59123e-07	2.41969e-06	0.0397731	0.699568	0.831161	0.477847	4.60119e-15	2.45045e-12
FGF6	-0.722166	1.59542e-07	2.42447e-06	-0.700242	3.13387e-06	0.00023689	0.0219248	0.759835	0.82302
INHBA-AS1	-0.567414	1.59643e-07	2.42444e-06	-0.62527	1.63144e-05	0.000630852	-0.0578559	0.279671	0.381041
MAGEL2	1.0704	1.597e-07	2.42374e-06	1.15934	0.0160583	0.0728545	0.0889393	0.660628	0.742647
LPAR5	-0.618866	1.61395e-07	2.44788e-06	-0.212949	0.0400672	0.136646	0.405917	7.80452e-08	1.07326e-06
LOC105369212	0.924651	1.61653e-07	2.4502e-06	0.474894	0.00458697	0.0301505	-0.449758	4.00435e-06	2.97791e-05
LOC101929709	0.499512	1.62532e-07	2.46193e-06	0.596476	0.0470662	0.152229	0.0969636	0.432543	0.537622
ZNF823	0.549969	1.62588e-07	2.46119e-06	0.511178	0.00112245	0.0110793	-0.0387901	0.564484	0.659071
FAIM2	0.53541	1.6267e-07	2.46084e-06	0.5789	0.000293175	0.00442938	0.0434896	0.544116	0.641491
ERBIN	-0.391111	1.6304e-07	2.46484e-06	-0.337863	0.000645902	0.00753756	0.0532483	0.148152	0.228383
LYZL4	0.941095	1.63554e-07	2.47102e-06	0.726902	0.000580013	0.00704586	-0.214193	0.0461693	0.0878938
RNF212	0.375726	1.6423e-07	2.47963e-06	0.357584	8.97533e-05	0.00197854	-0.0181418	0.667503	0.74876
FSIP2	1.04695	1.64295e-07	2.47903e-06	0.471156	0.0730695	0.205058	-0.575797	1.33824e-05	8.27852e-05
ZBTB2	-0.213765	1.66562e-07	2.51162e-06	-0.0304115	0.677612	0.816374	0.183353	4.1549e-06	3.06748e-05
TRAIP	-0.465087	1.6742e-07	2.52293e-06	-0.354027	0.000308465	0.00455181	0.11106	0.0197746	0.0433024
SFRP1	1.20912	1.67708e-07	2.52565e-06	1.08234	0.000153148	0.00283693	-0.126777	0.0882099	0.150296
BOC	0.457239	1.68967e-07	2.54296e-06	0.375008	7.41147e-05	0.001735	-0.0822318	0.0504363	0.0946483
FBXO28	0.508744	1.69178e-07	2.5445e-06	0.545694	0.000291931	0.00441343	0.0369503	0.53924	0.636928
FAR2P1	0.962023	1.69924e-07	2.55409e-06	0.432847	0.124595	0.293491	-0.529176	7.09427e-05	0.000348731
C1QTNF1	0.505436	1.70627e-07	2.56302e-06	0.50153	6.03715e-05	0.00148445	-0.00390523	0.942256	0.959161
KIF5A	-0.447446	1.71054e-07	2.56778e-06	-0.418727	0.00020616	0.00349815	0.0287188	0.556359	0.651858
CRABP1	0.903342	1.71642e-07	2.57496e-06	1.09648	0.069847	0.199236	0.193134	0.451042	0.555138
ANKMY1	-0.340006	1.71755e-07	2.575e-06	-0.188273	0.00911539	0.0489125	0.151733	2.89598e-05	0.000161268
ENPP3	0.635225	1.718e-07	2.57404e-06	0.350383	0.00507191	0.0324019	-0.284842	1.16906e-05	7.35229e-05
LCN2	-0.753622	1.72781e-07	2.58708e-06	0.0196753	0.922841	0.961151	0.773297	2.69173e-10	9.61515e-09
LOC100996583	-0.43237	1.73066e-07	2.5897e-06	0.0215985	0.798818	0.893409	0.453968	7.2291e-13	8.91576e-11
MXD1	-0.395882	1.73344e-07	2.59219e-06	-0.359132	0.00023485	0.00384842	0.0367506	0.406135	0.511417
NALCN-AS1	0.829614	1.75275e-07	2.6194e-06	0.473272	0.00824476	0.0456305	-0.356342	0.000482888	0.00181805
EPS15L1	-0.315713	1.75974e-07	2.62817e-06	0.0766417	0.268876	0.477569	0.392354	3.44099e-14	9.37589e-12
PTPN14	0.881106	1.7673e-07	2.63779e-06	0.811297	7.30004e-07	0.00010122	-0.069809	0.357269	0.462459
SLC26A4	0.645069	1.80389e-07	2.69068e-06	0.275569	0.0809385	0.219492	-0.3695	7.53487e-09	1.49758e-07
ABCA7	-0.565679	1.806e-07	2.69211e-06	0.0721304	0.532013	0.713482	0.63781	3.32697e-13	4.8124e-11
EPHB6	0.542697	1.81214e-07	2.69954e-06	0.620658	0.000437462	0.00576549	0.0779619	0.283442	0.384993
HYDIN	0.560704	1.8148e-07	2.7018e-06	0.167077	0.163659	0.349942	-0.393626	5.25769e-12	4.05275e-10
TRPC2	-0.603385	1.81581e-07	2.70159e-06	-0.492343	0.000576444	0.00702069	0.111042	0.0643634	0.11575
PHYKPL	-0.306604	1.82236e-07	2.7096e-06	-0.0305615	0.747026	0.862106	0.276043	3.11083e-07	3.44662e-06
ZNF813	0.788351	1.82922e-07	2.71808e-06	0.59254	0.00501954	0.0321814	-0.19581	0.0389866	0.0761375
LOC107984282	-0.558929	1.83019e-07	2.7178e-06	-0.0721257	0.659633	0.804015	0.486804	1.03855e-07	1.36567e-06
MAP4K1	-0.44709	1.83079e-07	2.71696e-06	-0.301793	0.00374845	0.0261033	0.145297	0.00166431	0.00527451
TMPRSS2	0.992332	1.83562e-07	2.72241e-06	1.08916	1.73809e-06	0.000155453	0.0968257	0.276194	0.377181
HUNK	0.95819	1.84597e-07	2.73602e-06	0.775849	0.000146998	0.0027579	-0.182342	0.0484525	0.0915265
CLN6	-0.447733	1.86174e-07	2.75765e-06	-0.221556	0.00872416	0.0475537	0.226178	7.18032e-07	7.07555e-06
SFTPB	-0.489579	1.89036e-07	2.79829e-06	-0.148172	0.451002	0.648841	0.341408	0.000348045	0.00137441
RUFY1	-0.487305	1.891e-07	2.79746e-06	-0.0443418	0.563819	0.738305	0.442963	4.75613e-13	6.44222e-11
CCDC148	0.459913	1.89256e-07	2.79801e-06	0.0513056	0.446367	0.645183	-0.408607	4.8499e-13	6.53147e-11
ENAH	0.476935	1.89672e-07	2.80238e-06	0.364783	0.000122595	0.00244282	-0.112152	0.0110416	0.0265425
NSMCE1-DT	-0.5217	1.89831e-07	2.80297e-06	-0.343241	0.0444611	0.146514	0.178458	0.0158099	0.0358325
LINC02113	0.70623	1.90792e-07	2.81538e-06	0.491788	0.0703025	0.200024	-0.214442	0.0839468	0.144355
CRYBB1	-0.640059	1.91208e-07	2.81975e-06	-0.481906	0.000165345	0.00299886	0.158153	0.00856689	0.0214314
SENP8	0.444552	1.91306e-07	2.81942e-06	0.357399	0.0062513	0.0373786	-0.0871527	0.14497	0.224452
PLA2G2E	0.996765	1.91404e-07	2.81909e-06	1.61586	0.00500342	0.0321396	0.619093	0.0110036	0.0264594
MACROD2	0.774429	1.92084e-07	2.82733e-06	0.416065	0.021904	0.0900012	-0.358364	6.99965e-05	0.000344803
NUDCD3	0.219726	1.92875e-07	2.83718e-06	0.193125	0.000733278	0.00826101	-0.0266008	0.248549	0.346867
SNTG2	0.784659	1.92925e-07	2.83614e-06	0.624756	0.000705167	0.00800978	-0.159903	0.0368186	0.07252
SLIT3	0.507596	1.93135e-07	2.83745e-06	0.21053	0.00897099	0.0484037	-0.297067	1.95155e-07	2.30265e-06
PIGK	0.514803	1.9469e-07	2.85851e-06	0.158524	0.127174	0.297324	-0.356279	2.24215e-10	8.36628e-09
LAMA2	0.597704	1.96027e-07	2.87634e-06	0.224008	0.145098	0.323294	-0.373696	1.2651e-07	1.61466e-06
WASHC3	0.514568	1.96268e-07	2.87806e-06	0.24264	0.0477504	0.153763	-0.271928	1.88757e-06	1.58478e-05
KRT7	0.775117	1.98267e-07	2.90556e-06	1.21958	0.0756189	0.209702	0.444458	0.122078	0.19552
LOC105371849	-0.673256	1.9883e-07	2.91199e-06	-0.514389	0.00639955	0.0379743	0.158867	0.0665893	0.119159
GAB3	-0.54625	1.98989e-07	2.91251e-06	-0.459474	1.02938e-05	0.000479552	0.0867758	0.0881473	0.150211
SOX9	1.65742	1.99713e-07	2.92126e-06	2.29527	0.00459206	0.030167	0.637844	0.0656677	0.117825
SRPK2	0.221578	1.99943e-07	2.92281e-06	0.215022	0.00261392	0.0201288	-0.00655587	0.775568	0.835351
STC1	1.09509	2.00308e-07	2.92632e-06	0.78985	0.0455808	0.149134	-0.305242	0.0718387	0.126771
LOC100506474	0.797167	2.00338e-07	2.92494e-06	0.794331	0.169251	0.35769	-0.00283517	0.990674	0.9936
SLC6A15	0.852874	2.00862e-07	2.93076e-06	0.181963	0.448415	0.646629	-0.670911	2.98634e-08	4.7898e-07
LINC00327	0.596194	2.01137e-07	2.93295e-06	0.406601	0.0230282	0.0932148	-0.189593	0.0299702	0.0612552
ANK2	0.596941	2.02252e-07	2.94737e-06	0.173757	0.215048	0.415092	-0.423184	9.6171e-09	1.85175e-07
GASK1A	-0.38403	2.02256e-07	2.94559e-06	-0.447392	6.36914e-05	0.00154501	-0.0633617	0.110504	0.180223
NSMAF	0.469739	2.02335e-07	2.94491e-06	0.340075	0.00306434	0.0226163	-0.129665	0.00126356	0.00415739
XKR4	0.797284	2.02474e-07	2.94512e-06	0.213071	0.297317	0.507987	-0.584212	1.88646e-08	3.24563e-07
LINC01622	0.779511	2.02546e-07	2.94434e-06	0.611012	4.13998e-06	0.000273273	-0.168499	0.0241306	0.0510198
CCDC120	-0.522791	2.02974e-07	2.94873e-06	-0.165282	0.320037	0.531723	0.357509	2.6201e-05	0.00014798
TMEM86B	-0.59056	2.06199e-07	2.99372e-06	0.313491	0.599236	0.764476	0.90405	0.000972729	0.00333391
GNA15	-0.573063	2.06426e-07	2.99516e-06	-0.166988	0.238315	0.44342	0.406075	3.4713e-06	2.64272e-05
LINC00903	1.09174	2.06505e-07	2.99445e-06	1.1232	0.0369881	0.129597	0.0314646	0.893964	0.924745
HBP1	0.402752	2.06818e-07	2.99714e-06	0.380912	0.0254825	0.100341	-0.0218407	0.766992	0.82836
AP1M1	-0.334816	2.08836e-07	3.02451e-06	-0.0125528	0.868886	0.932006	0.322263	2.79474e-10	9.84799e-09
ACP3	0.922958	2.08945e-07	3.02421e-06	0.843785	3.15528e-05	0.000989795	-0.0791728	0.219398	0.313963
RAB23	0.534829	2.08995e-07	3.02308e-06	0.442231	0.00403854	0.0274783	-0.0925985	0.165694	0.249917
C11orf21	-0.697047	2.10156e-07	3.03799e-06	-0.0711655	0.604635	0.768478	0.625881	1.10811e-09	3.04771e-08
NLGN4Y	1.22827	2.11143e-07	3.05037e-06	0.807333	0.00133805	0.0125068	-0.420935	0.00107983	0.00364135
LINC01060	0.887335	2.11841e-07	3.05858e-06	0.386723	0.0779242	0.214043	-0.500613	2.52803e-06	2.02251e-05
TACR3	0.91356	2.13001e-07	3.07343e-06	0.228187	0.296307	0.507037	-0.685373	3.57099e-08	5.549e-07
AGR3	0.823492	2.13015e-07	3.07174e-06	0.52033	0.0183614	0.0800937	-0.303162	0.000680439	0.00244513
ZNF724	0.58482	2.1309e-07	3.07094e-06	0.21454	0.219284	0.41988	-0.37028	8.18134e-05	0.000395448
SCAMP4	-0.453822	2.13585e-07	3.07617e-06	0.0135629	0.896694	0.947393	0.467385	5.4216e-12	4.12482e-10
FHL3	-0.581988	2.13591e-07	3.07437e-06	-0.0698192	0.786613	0.887168	0.512169	8.0828e-05	0.000391412
FGFR1OP2	-0.409891	2.1481e-07	3.09001e-06	-0.268271	0.0125828	0.0616462	0.14162	0.00348835	0.00991901
SHC3	0.512709	2.16886e-07	3.11797e-06	0.337397	0.00630513	0.0375662	-0.175311	0.000400625	0.00155248
LINC01833	0.904056	2.19634e-07	3.15554e-06	0.860645	0.000858545	0.00920324	-0.0434111	0.705493	0.779839
KCNQ3	0.60264	2.20306e-07	3.16325e-06	0.144401	0.380381	0.588813	-0.458239	1.12879e-07	1.46461e-06
TRIM40	-0.59009	2.21754e-07	3.18209e-06	-0.626303	0.000165141	0.00299747	-0.0362132	0.621022	0.708491
PIP	1.14477	2.22076e-07	3.18477e-06	1.28306	0.0290607	0.109924	0.138286	0.575253	0.668712
MORN3	-0.532912	2.22132e-07	3.18362e-06	-0.112321	0.169381	0.357802	0.420591	5.21013e-11	2.55416e-09
LINC00598	-0.355178	2.22917e-07	3.19292e-06	-0.380619	3.91871e-05	0.00114071	-0.0254407	0.391051	0.495914
TSPAN13	0.500347	2.23637e-07	3.20128e-06	0.49939	0.000948765	0.00988546	-0.000956242	0.988432	0.991818
LINC01247	1.68009	2.24874e-07	3.21702e-06	1.42603	0.00604578	0.0365319	-0.254061	0.308781	0.411586
DNAH14	0.441907	2.25782e-07	3.22804e-06	0.112115	0.270751	0.479228	-0.329792	1.82403e-08	3.1708e-07
PPP1R16A	0.458503	2.25876e-07	3.2274e-06	0.761723	0.00329319	0.023759	0.30322	0.00449076	0.0123093
SLC30A5	-0.3959	2.26444e-07	3.23355e-06	-0.255725	0.168818	0.357096	0.140175	0.067061	0.119811
TREML2	-0.731091	2.28065e-07	3.25472e-06	-0.504632	0.00287691	0.0215727	0.226459	0.00592966	0.0156387
HDAC5	-0.367995	2.29327e-07	3.27074e-06	0.061321	0.497456	0.68679	0.429316	6.88553e-12	4.99531e-10
LINC01726	0.929235	2.29624e-07	3.27298e-06	0.468773	0.0404583	0.13746	-0.460462	1.74175e-05	0.000104492
CAPRIN2	0.386527	2.29638e-07	3.27119e-06	0.171999	0.12626	0.295776	-0.214528	0.000185964	0.000798407
HMGCL	-0.308882	2.31993e-07	3.30273e-06	-0.260988	0.00387651	0.0266936	0.0478947	0.270585	0.371143
LINC00359	0.761772	2.32043e-07	3.30144e-06	0.419653	0.11077	0.271259	-0.342119	0.00400853	0.0111691
FHDC1	0.554134	2.32309e-07	3.30322e-06	0.466797	0.000122928	0.00244531	-0.0873378	0.103892	0.171179
TMC7	0.453952	2.32454e-07	3.30327e-06	0.578489	0.000158383	0.00290178	0.124537	0.0416369	0.0804151
LINC00333	0.733362	2.32474e-07	3.30156e-06	0.074131	0.705931	0.835248	-0.659231	2.27493e-09	5.52991e-08
BMP7	1.00766	2.3252e-07	3.3002e-06	0.890063	5.12931e-05	0.00133699	-0.117592	0.0864197	0.147826
PSD3	0.712584	2.34601e-07	3.32773e-06	0.591211	9.34164e-06	0.000454155	-0.121373	0.0268292	0.0557991
TWISTNB	0.711724	2.34648e-07	3.32638e-06	0.629757	0.0722716	0.203771	-0.0819661	0.593711	0.685274
NUCKS1	0.393532	2.34761e-07	3.32596e-06	0.485728	0.00014827	0.00277508	0.0921958	0.034998	0.0695538
PCBP1-AS1	-0.191483	2.36524e-07	3.34892e-06	-0.0426201	0.288674	0.498966	0.148863	5.07078e-08	7.50148e-07
AP2S1	-0.42721	2.36656e-07	3.34877e-06	-0.0254589	0.843164	0.919099	0.401751	7.41553e-08	1.02821e-06
GPATCH8	-0.197133	2.38159e-07	3.368e-06	-0.180973	0.000201471	0.00345867	0.0161606	0.444033	0.548586
DSCC1	0.340962	2.38172e-07	3.36616e-06	0.0840343	0.398039	0.603979	-0.256928	4.64843e-06	3.38072e-05
SCAI	-0.260048	2.40113e-07	3.39154e-06	-0.349733	1.2001e-05	0.000521745	-0.0896856	0.00611683	0.0160816
PLEK	-0.601081	2.40986e-07	3.40182e-06	-0.563588	5.7914e-05	0.00144834	0.0374933	0.543611	0.641089
SUN1	0.278784	2.42417e-07	3.41997e-06	0.466188	0.0001083	0.00225983	0.187404	0.000101223	0.000473919
SMARCAL1	-0.381811	2.44374e-07	3.4455e-06	-0.421876	2.36114e-05	0.000810081	-0.0400648	0.276468	0.377468
MPZL3	-0.447437	2.44588e-07	3.44644e-06	-0.238734	0.00157704	0.0141157	0.208703	3.17272e-05	0.00017444
LOC101928021	-0.41932	2.45119e-07	3.45185e-06	-0.0207885	0.892829	0.94557	0.398532	1.02696e-06	9.59516e-06
PPP1R3A	1.37043	2.45199e-07	3.4509e-06	0.678718	0.0582976	0.176224	-0.691716	0.000256657	0.00105717
RSPH14	-0.542753	2.488e-07	3.49948e-06	-0.330815	0.0139278	0.0661607	0.211937	0.000702616	0.00251173
C6orf141	0.663199	2.50043e-07	3.51485e-06	0.879267	0.165704	0.352706	0.216068	0.42636	0.531543
MAGI1	1.17206	2.50549e-07	3.51985e-06	1.0927	9.85704e-06	0.000462886	-0.0793591	0.500257	0.601031
TTTY15	0.793788	2.54289e-07	3.57026e-06	0.753811	2.97191e-06	0.000227584	-0.0399771	0.642421	0.727309
FOXA3	-0.717379	2.543e-07	3.56827e-06	-0.549167	0.000815827	0.00891664	0.168212	0.0304237	0.06202
NUP210	-0.348481	2.54617e-07	3.57059e-06	-0.148113	0.0187577	0.0810976	0.200368	4.00945e-09	8.93093e-08
DICER1	0.263668	2.55434e-07	3.5799e-06	0.263531	4.32511e-05	0.00120799	-0.000136889	0.996065	0.997683
TMPRSS11A	0.813807	2.56021e-07	3.58597e-06	0.325116	0.0500966	0.159024	-0.488691	4.11457e-08	6.25676e-07
LOC100506869	1.58294	2.58348e-07	3.61642e-06	1.09402	0.000665154	0.00768567	-0.488914	0.00272089	0.00803107
HRC	-0.533155	2.58536e-07	3.61688e-06	-0.0930915	0.598947	0.764149	0.440064	8.2308e-07	7.98643e-06
TCIM	2.64558	2.58739e-07	3.61756e-06	2.42398	0.000179197	0.00317634	-0.221598	0.460291	0.563797
KLHL28	0.537552	2.59321e-07	3.62354e-06	0.396387	0.00238115	0.0189723	-0.141165	0.0302876	0.061823
ZNF333	-0.302023	2.59484e-07	3.62366e-06	-0.327444	0.000286812	0.00436136	-0.0254208	0.500999	0.601769
BUB1B-PAK6	-0.385719	2.59647e-07	3.62376e-06	-0.328192	0.0038124	0.0264464	0.0575271	0.290653	0.392422
LINC02608	-0.27501	2.60174e-07	3.62897e-06	-0.181222	0.000918208	0.00967463	0.0937884	0.000827919	0.00289303
PPM1F	-0.445815	2.62078e-07	3.65334e-06	-0.155196	0.0551662	0.16958	0.29062	5.34599e-08	7.81977e-07
PPFIBP2	0.586747	2.62675e-07	3.65949e-06	0.665893	4.14975e-06	0.000273149	0.0791467	0.241247	0.338937
HOXA11	1.12461	2.6365e-07	3.67089e-06	1.23972	0.00011631	0.00236383	0.115111	0.309258	0.412127
PSMD2	-0.563175	2.64895e-07	3.68604e-06	-0.53207	0.000832806	0.00903061	0.0311053	0.649936	0.733655
HDAC2-AS2	0.543531	2.67605e-07	3.72154e-06	0.228772	0.0584823	0.176532	-0.314759	5.08955e-06	3.65055e-05
VNN3	-0.472209	2.68028e-07	3.7252e-06	-0.486877	0.00516621	0.0327986	-0.0146686	0.824207	0.87396
AFDN	0.738815	2.6809e-07	3.72386e-06	0.635371	7.61472e-06	0.00039045	-0.103443	0.177676	0.264633
KCNQ4	-0.443699	2.68401e-07	3.72597e-06	-0.169118	0.071524	0.202467	0.274581	9.33489e-08	1.25068e-06
SPAG7	-0.463965	2.69254e-07	3.7356e-06	-0.0942766	0.662536	0.805499	0.369688	0.000398771	0.00154657
PRDM6	0.754018	2.6951e-07	3.73694e-06	0.567157	0.0414636	0.139701	-0.186861	0.125462	0.199929
PORCN	-0.54888	2.70056e-07	3.74229e-06	-0.390136	0.0171849	0.0762389	0.158744	0.0334272	0.0669601
MGC27382	1.05584	2.70228e-07	3.74246e-06	0.77372	0.00177317	0.0153324	-0.28212	0.025302	0.0531513
SYCP2	0.596776	2.70417e-07	3.74288e-06	0.413718	0.00038375	0.00527415	-0.183058	0.00419078	0.0116134
LINC00548	-0.548594	2.72407e-07	3.76819e-06	-0.806904	7.48144e-07	9.96094e-05	-0.25831	5.96991e-06	4.19595e-05
MAGEB16	-1.0384	2.73632e-07	3.7829e-06	-0.442376	0.446769	0.645367	0.596021	0.0200151	0.0437349
TMEM163	-0.644595	2.73677e-07	3.78129e-06	-0.723326	3.22236e-06	0.000239713	-0.078731	0.1574	0.239831
LOC105377879	1.26779	2.74638e-07	3.79233e-06	0.699174	0.00978868	0.0515688	-0.568617	5.76355e-05	0.000292079
ENO3	-0.582146	2.74682e-07	3.79071e-06	-0.323135	0.0133769	0.0643393	0.259011	4.04229e-05	0.000214548
HOXB8	1.46548	2.75093e-07	3.79415e-06	2.09065	0.00159179	0.0142042	0.625172	0.0260635	0.0544482
C5AR1	-0.609446	2.75444e-07	3.79675e-06	-0.133677	0.295012	0.505781	0.475769	3.37741e-08	5.30803e-07
NDUFAF1	-0.445999	2.75604e-07	3.79673e-06	-0.360081	0.0196678	0.0838262	0.0859177	0.218887	0.313442
LINC01484	-0.257296	2.76012e-07	3.80011e-06	-0.0955327	0.138399	0.313798	0.161763	2.46394e-06	1.97866e-05
DGKD	-0.388742	2.7652e-07	3.80486e-06	-0.0539614	0.364493	0.573694	0.33478	1.85914e-12	1.78546e-10
MIAT	-0.616481	2.79516e-07	3.84383e-06	-0.499963	0.00803028	0.0447819	0.116518	0.13948	0.217576
C5orf38	2.42048	2.80257e-07	3.85176e-06	2.89306	1.63246e-05	0.000630207	0.472572	0.107652	0.176197
KIF9	-0.515068	2.80922e-07	3.85864e-06	-0.477509	0.000607912	0.00723841	0.0375598	0.492359	0.593918
EPB41L4A	0.596038	2.83012e-07	3.88508e-06	0.334794	0.0109694	0.05605	-0.261244	1.15546e-05	7.28239e-05
LOC101927502	0.688314	2.84913e-07	3.90887e-06	0.707294	9.5487e-06	0.000459455	0.0189803	0.804063	0.857957
LEMD1-AS1	0.664701	2.85172e-07	3.91015e-06	0.443979	0.00126216	0.0120571	-0.220722	0.00195914	0.00606855
LINC01467	0.829203	2.85948e-07	3.91849e-06	0.637111	0.0018907	0.0160815	-0.192092	0.0468446	0.088941
MTMR14	-0.272424	2.86233e-07	3.9201e-06	-0.238621	0.00957282	0.0507396	0.0338034	0.382465	0.487877
ASTN2	0.794415	2.86262e-07	3.91822e-06	0.438571	0.012326	0.0607562	-0.355845	2.25884e-07	2.61519e-06
TEP1	-0.326077	2.86701e-07	3.92193e-06	-0.275926	0.000150045	0.00279492	0.0501511	0.135148	0.212232
PLCXD2	0.335541	2.87091e-07	3.92497e-06	0.138593	0.0330207	0.119779	-0.196949	1.11359e-06	1.02132e-05
DPY19L2P1	0.428746	2.88171e-07	3.93744e-06	0.0807486	0.418708	0.621144	-0.347997	4.22089e-08	6.39768e-07
RALA	0.31546	2.89045e-07	3.94709e-06	0.236494	0.001828	0.0156792	-0.0789665	0.033031	0.0663365
CCDC69	-0.41275	2.8939e-07	3.94949e-06	-0.262214	0.202651	0.401143	0.150536	0.105013	0.172709
CST7	-0.587912	2.91588e-07	3.97718e-06	-0.102558	0.353716	0.563163	0.485354	1.44089e-10	5.8823e-09
PAX1	1.65094	2.91804e-07	3.9778e-06	1.06363	0.0333833	0.120739	-0.587308	0.0142024	0.0327499
LINC02209	0.681087	2.92494e-07	3.9849e-06	0.463902	0.00664562	0.0390293	-0.217185	0.00296545	0.00868074
LINC00376	1.018	2.93095e-07	3.99075e-06	0.348074	0.187294	0.381044	-0.66993	5.56723e-06	3.95444e-05
CLRN3	-0.436184	2.93319e-07	3.99149e-06	-0.361032	0.0114448	0.0577366	0.0751519	0.266871	0.366909
PINLYP	-0.767167	2.93894e-07	3.99699e-06	-0.219832	0.271528	0.480059	0.547334	4.09724e-08	6.24662e-07
MARF1	-0.36867	2.94352e-07	4.0009e-06	-0.251545	0.020196	0.085533	0.117125	0.00736995	0.0188393
IMMP2L	0.53839	2.96855e-07	4.03258e-06	0.199615	0.0491751	0.157099	-0.338775	1.6421e-11	9.96876e-10
SELENOP	0.578038	2.9752e-07	4.03927e-06	0.534636	7.86419e-05	0.00179963	-0.0434021	0.533946	0.631981
CILK1	0.366989	2.98408e-07	4.04898e-06	0.244243	0.07596	0.210373	-0.122746	0.0512246	0.0959203
CDHR3	0.457163	3.00165e-07	4.07047e-06	0.28126	0.00747742	0.0424978	-0.175903	0.000574295	0.00210899
TGM6	0.71683	3.00885e-07	4.07786e-06	0.443424	0.00314597	0.0230301	-0.273406	7.01229e-05	0.000345281
HOXC12	1.59949	3.01966e-07	4.09016e-06	1.82369	0.00513902	0.0326969	0.224202	0.429168	0.534276
LHFPL3-AS2	0.59118	3.0327e-07	4.10545e-06	0.508758	0.000742491	0.00833275	-0.0824221	0.212799	0.306523
IL17RA	-0.622788	3.03359e-07	4.10428e-06	-0.257039	0.0112432	0.0570513	0.365749	1.04049e-07	1.36669e-06
UBE2H	0.361546	3.03575e-07	4.10484e-06	0.399386	6.54232e-06	0.000354056	0.0378399	0.0941991	0.15837
NDUFB2	0.637149	3.04613e-07	4.1165e-06	1.07693	0.13054	0.302745	0.439777	0.143739	0.222973
PDK2	-0.423857	3.05836e-07	4.13064e-06	-0.11762	0.33713	0.547317	0.306237	1.02099e-05	6.56915e-05
OBSL1	-0.510876	3.10296e-07	4.18846e-06	-0.2169	0.0603232	0.180392	0.293977	3.30468e-06	2.5315e-05
LYAR	-0.31925	3.10875e-07	4.19386e-06	-0.255392	0.0105474	0.0545722	0.0638582	0.114558	0.185402
MINAR1	0.614844	3.12107e-07	4.20806e-06	0.535759	0.00285921	0.0215157	-0.0790855	0.351461	0.456479
LINC00992	1.00342	3.13094e-07	4.21893e-06	0.494036	0.0352269	0.125318	-0.509383	2.62109e-06	2.08415e-05
PLA2G2F	0.912495	3.14918e-07	4.24108e-06	1.23104	0.0678866	0.195693	0.318544	0.265495	0.365382
ARMC7	-0.437968	3.17693e-07	4.276e-06	-0.0387492	0.662158	0.805374	0.399218	2.44554e-10	8.9541e-09
DNAH9	0.790732	3.19979e-07	4.30428e-06	0.576608	0.00490451	0.0316779	-0.214124	0.0123564	0.0290915
PLD3	-0.362769	3.20198e-07	4.30476e-06	-0.211232	0.0102695	0.0534291	0.151537	0.00117096	0.00390203
PAX2	0.482584	3.20618e-07	4.30794e-06	0.286873	0.0227567	0.0923391	-0.19571	0.000604802	0.00220684
OSBPL10	0.364064	3.22409e-07	4.32952e-06	0.239317	0.0070006	0.040505	-0.124747	0.000902011	0.00311891
MYO18A	-0.266003	3.22535e-07	4.32873e-06	-0.0636151	0.269731	0.478435	0.202388	7.69871e-09	1.52626e-07
LOC101927378	1.0526	3.22938e-07	4.33166e-06	0.634498	0.050223	0.159231	-0.418103	0.00389669	0.0108963
COASY	-0.669881	3.24304e-07	4.34749e-06	-0.256196	0.0554509	0.170187	0.413684	2.1876e-07	2.54655e-06
LOC101928253	0.781042	3.25976e-07	4.36741e-06	0.604099	0.00891462	0.0481772	-0.176944	0.109595	0.178878
LOC101929380	-0.568455	3.27486e-07	4.38513e-06	-0.764603	1.23089e-05	0.00052827	-0.196147	0.0033646	0.00963259
RAI14	0.936241	3.28217e-07	4.3924e-06	0.868748	1.6243e-06	0.000149264	-0.0674928	0.482527	0.583982
UGT2B15	1.58333	3.29489e-07	4.40691e-06	1.34485	5.64569e-05	0.00143022	-0.238484	0.192413	0.282507
LINC01047	1.40186	3.29618e-07	4.40613e-06	0.637146	0.123179	0.291678	-0.764709	0.00042227	0.00162427
MIR99AHG	0.87469	3.29764e-07	4.40556e-06	0.601077	0.000125472	0.00247908	-0.273613	0.000377564	0.00147212
NPHP1	0.556499	3.32618e-07	4.44116e-06	0.28914	0.0669229	0.193893	-0.267359	0.000179047	0.0007731
LINC02261	0.992166	3.34875e-07	4.46874e-06	0.42809	0.114972	0.278348	-0.564077	3.8095e-05	0.000204181
LINC01229	0.770447	3.37575e-07	4.50221e-06	0.660679	0.00139548	0.0128843	-0.109768	0.242276	0.340058
RASAL3	-0.577282	3.37631e-07	4.5004e-06	-0.0333896	0.854972	0.924956	0.543892	3.06481e-07	3.40046e-06
ENOX1	0.356724	3.38274e-07	4.50641e-06	-0.00580933	0.940262	0.970239	-0.362534	3.19143e-12	2.73937e-10
UBXN6	-0.413341	3.39134e-07	4.51529e-06	0.153133	0.235095	0.438892	0.566474	5.93123e-12	4.41227e-10
DLG4	-0.449625	3.40557e-07	4.53167e-06	-0.158815	0.0676095	0.195182	0.29081	4.60664e-07	4.83852e-06
ZNF713	0.605249	3.42031e-07	4.5487e-06	0.47918	0.00584727	0.0357379	-0.126068	0.0845108	0.145208
NLRX1	-0.51696	3.4363e-07	4.56738e-06	-0.0857799	0.338428	0.548626	0.43118	5.87754e-11	2.85152e-09
GNG4	0.355905	3.43847e-07	4.56767e-06	0.236266	0.012915	0.0627356	-0.119639	0.00587962	0.0155224
HS3ST1	0.713485	3.44982e-07	4.58015e-06	0.515596	0.000787067	0.00868739	-0.197889	0.00444853	0.0122207
SMR3A	1.60914	3.45063e-07	4.57862e-06	1.41117	0.0143331	0.0674433	-0.197971	0.429159	0.534294
NINL	0.67175	3.45204e-07	4.5779e-06	0.798561	3.8138e-05	0.00112697	0.12681	0.14505	0.224532
TNFRSF14	-0.485012	3.45218e-07	4.57551e-06	0.114803	0.254074	0.460957	0.599816	7.18519e-15	3.1768e-12
AMOTL1	0.492037	3.45735e-07	4.57977e-06	0.446972	0.000272098	0.00420863	-0.0450645	0.371627	0.477038
LOXL3	-0.461395	3.47461e-07	4.60003e-06	-0.370069	0.00158942	0.0141993	0.0913258	0.0980917	0.163519
GALNT7	0.499919	3.48755e-07	4.61455e-06	0.361612	0.000338969	0.00485815	-0.138308	0.00793918	0.0200646
LINC02370	-0.633487	3.49502e-07	4.62183e-06	-0.75654	6.62015e-06	0.000356621	-0.123053	0.0569213	0.104647
GLIS1	0.391218	3.4977e-07	4.62276e-06	0.231687	0.00246902	0.0194411	-0.159531	6.81209e-05	0.000336554
RRP12	-0.567618	3.51836e-07	4.64744e-06	-0.311237	0.0289916	0.109734	0.256381	0.000132226	0.000595285
CTIF	-0.363456	3.51925e-07	4.64601e-06	-0.192519	0.0202628	0.0856144	0.170937	1.62964e-09	4.18721e-08
RBL1	-0.265509	3.52101e-07	4.64572e-06	-0.205121	0.000180009	0.00318112	0.0603876	0.0259701	0.0542725
LINC02103	1.71985	3.5332e-07	4.65917e-06	1.66118	0.00991053	0.0520469	-0.0586758	0.83561	0.882696
FABP9	1.67577	3.5523e-07	4.68172e-06	1.80223	0.0031425	0.0230191	0.126455	0.636168	0.722185
CSAD	0.519912	3.55572e-07	4.6836e-06	0.674324	1.00251e-06	0.000116875	0.154413	0.00719482	0.0184702
NVL	0.51287	3.5656e-07	4.69398e-06	0.461065	0.000475761	0.00612556	-0.0518049	0.155314	0.237424
ROPN1L	-0.461274	3.58007e-07	4.71037e-06	-0.199153	0.0942623	0.243533	0.262121	1.30919e-05	8.11807e-05
LCP2	-0.726932	3.58398e-07	4.71287e-06	-0.539756	5.83379e-06	0.00033588	0.187176	0.00230039	0.0069492
EML2	-0.324073	3.59707e-07	4.72743e-06	-0.0131411	0.88558	0.941552	0.310931	2.149e-08	3.63593e-07
MYH15	0.408429	3.59981e-07	4.72838e-06	0.0911676	0.269816	0.478441	-0.317262	6.69569e-09	1.36435e-07
SIRPA	-0.390336	3.63104e-07	4.76673e-06	-0.226749	0.00965621	0.0510892	0.163587	1.17965e-05	7.40295e-05
HTT-AS	-0.522496	3.63674e-07	4.77155e-06	-0.394324	0.00959076	0.0508002	0.128171	0.0569059	0.104627
TAP1	-0.759624	3.63731e-07	4.76962e-06	-0.240594	0.26641	0.474375	0.51903	1.24094e-07	1.59162e-06
SKAP2	0.522549	3.67587e-07	4.81748e-06	0.255143	0.0142515	0.0671807	-0.267406	1.16166e-07	1.50145e-06
PSMA6	-0.317435	3.68114e-07	4.82169e-06	-0.104391	0.21424	0.414318	0.213045	3.89397e-07	4.17799e-06
NAALAD2	0.806252	3.68461e-07	4.82355e-06	0.453896	0.0217334	0.0895987	-0.352356	6.04432e-05	0.000304399
FADD	-0.433002	3.69182e-07	4.83029e-06	-0.109059	0.458957	0.655018	0.323943	7.74627e-06	5.19812e-05
ZSWIM5	0.292127	3.69968e-07	4.83787e-06	0.0790202	0.157912	0.342151	-0.213107	7.05082e-10	2.11011e-08
PPP1R12C	-0.3747	3.71586e-07	4.85632e-06	0.0942972	0.324723	0.536428	0.468998	3.30992e-13	4.81748e-11
REEP1	0.362009	3.71687e-07	4.85492e-06	0.22983	0.00633429	0.0377017	-0.132179	0.00264484	0.0078362
SPATA6	0.650484	3.73615e-07	4.87739e-06	0.381355	0.0208553	0.0871283	-0.269129	2.8049e-05	0.000156867
AGO1	-0.170576	3.7634e-07	4.91023e-06	-0.173528	0.01801	0.0788984	-0.00295167	0.928189	0.948633
RCAN2	0.314036	3.76674e-07	4.91186e-06	0.0212427	0.780321	0.882579	-0.292793	4.31428e-11	2.18351e-09
FEZF1	1.94334	3.76678e-07	4.90918e-06	1.91352	0.00756095	0.0427651	-0.0298141	0.925957	0.94722
MIR5689HG	0.705616	3.76749e-07	4.90736e-06	0.524196	0.00764048	0.0430901	-0.181419	0.0490261	0.0923793
LOC105374428	0.396868	3.77576e-07	4.91541e-06	0.0864665	0.376029	0.584433	-0.310402	1.38268e-08	2.50777e-07
LHFPL1	0.757298	3.7814e-07	4.92002e-06	0.47749	0.0224033	0.0914114	-0.279808	0.0123483	0.0290781
DMRT1	0.407346	3.78833e-07	4.92631e-06	0.175005	0.138092	0.313437	-0.232341	4.65524e-05	0.000241984
LOC100129603	0.631123	3.80328e-07	4.943e-06	0.778598	0.00948436	0.0503276	0.147475	0.251212	0.349689
GP6	-0.76517	3.82554e-07	4.96918e-06	-0.208807	0.115848	0.279891	0.556363	5.9193e-10	1.8203e-08
OSMR	0.653078	3.8354e-07	4.97922e-06	0.383119	0.0107381	0.0552176	-0.269959	0.000442812	0.00168942
C14orf132	0.985059	3.8364e-07	4.97777e-06	0.869617	2.27799e-05	0.000789647	-0.115442	0.269485	0.369852
NPIPB3	-0.441679	3.84068e-07	4.98056e-06	-0.292015	0.00158964	0.0141959	0.149664	0.000410737	0.00158511
EBF2	1.15501	3.84884e-07	4.98838e-06	0.680989	0.0162022	0.073224	-0.474022	4.37708e-07	4.62227e-06
C9orf152	0.686326	3.86611e-07	5.00799e-06	0.815422	0.00440489	0.0292739	0.129096	0.284145	0.38559
GFRAL	0.916512	3.90033e-07	5.04952e-06	0.340452	0.184774	0.378347	-0.57606	9.34924e-06	6.09913e-05
LOC440910	1.02318	3.90746e-07	5.05597e-06	0.654005	0.00941986	0.0500761	-0.369178	0.000189664	0.00081206
KIF2A	-0.550491	3.90996e-07	5.0564e-06	-0.487417	0.000466673	0.00604174	0.0630734	0.27057	0.371166
LEFTY1	-0.696129	3.91214e-07	5.05643e-06	-0.108878	0.620837	0.778846	0.587251	3.76965e-07	4.05948e-06
GNB3	-0.517176	3.92368e-07	5.06855e-06	-0.261786	0.0939002	0.242785	0.25539	0.000904242	0.0031257
SMYD4	-0.256057	3.9359e-07	5.08154e-06	-0.0596296	0.509535	0.69641	0.196427	2.17288e-05	0.000126377
OSTN	0.856385	3.96022e-07	5.11012e-06	0.798844	9.01526e-05	0.00197989	-0.0575413	0.491507	0.593074
VNN2	-0.514331	3.97749e-07	5.12958e-06	-0.455612	0.000234298	0.00384745	0.0587189	0.194	0.284357
LOC105374194	1.35321	3.99291e-07	5.14664e-06	0.690238	0.0442286	0.145994	-0.662972	0.000383684	0.00149399
ABCB6	-0.497608	3.99431e-07	5.14561e-06	-0.213685	0.157624	0.341651	0.283923	8.69529e-05	0.000417022
CLDN11	0.493773	3.99582e-07	5.14473e-06	0.341774	0.00734326	0.0419592	-0.151999	0.0158864	0.0359886
SYT16	0.581214	4.01289e-07	5.16387e-06	0.150351	0.266013	0.473849	-0.430864	9.82011e-08	1.30155e-06
CYTH4	-0.668381	4.0167e-07	5.16594e-06	-0.38896	0.000468121	0.00605046	0.279421	4.38416e-05	0.000229779
RABGGTA	-0.577609	4.02729e-07	5.17671e-06	-0.466751	0.0287946	0.10927	0.110858	0.233193	0.329718
POLE	-0.320624	4.05065e-07	5.20389e-06	-0.148651	0.0658901	0.191993	0.171973	4.62505e-06	3.36685e-05
SEC11A	-0.25098	4.09907e-07	5.26321e-06	-0.183166	0.0129061	0.0627183	0.0678136	0.037721	0.0740361
CA10	0.731519	4.11055e-07	5.27506e-06	0.134238	0.460634	0.656172	-0.597282	1.70316e-09	4.32864e-08
ICAM3	-0.815212	4.12033e-07	5.28471e-06	-0.0388278	0.823951	0.90757	0.776384	2.66616e-11	1.484e-09
LARS2	0.171971	4.1535e-07	5.32434e-06	0.120867	0.0670851	0.194219	-0.0511037	0.0832713	0.143383
PARP4	-0.261034	4.15457e-07	5.3228e-06	-0.314853	3.07775e-05	0.000969366	-0.0538194	0.0613176	0.111272
PFKFB3	-0.36692	4.15847e-07	5.32489e-06	-0.091302	0.214465	0.414548	0.275618	1.52537e-10	6.14158e-09
DERL1	0.414196	4.17173e-07	5.33895e-06	0.479764	0.000336738	0.004838	0.0655676	0.140154	0.218424
TRIM38	-0.371949	4.18654e-07	5.35498e-06	-0.363954	0.00165953	0.014614	0.00799538	0.854775	0.896756
FES	-0.375519	4.1953e-07	5.36326e-06	-0.0242988	0.872353	0.933844	0.35122	9.00697e-06	5.89883e-05
ZNF85	0.805532	4.21851e-07	5.38999e-06	1.03869	0.120012	0.286526	0.233157	0.407428	0.512769
STK32A	0.724702	4.23033e-07	5.40215e-06	0.281719	0.154497	0.337371	-0.442983	1.35785e-06	1.20025e-05
FCER1A	-0.673976	4.2392e-07	5.41052e-06	-0.73713	0.00664173	0.0390162	-0.0631535	0.569266	0.663465
CEP89	0.290768	4.26978e-07	5.44658e-06	0.173188	0.016044	0.0728037	-0.11758	0.00255789	0.00761421
LOC100507250	-0.409581	4.27039e-07	5.4444e-06	-0.581454	1.63709e-05	0.000629916	-0.171873	0.00170917	0.00539625
LINC02147	0.853494	4.30269e-07	5.48259e-06	0.433564	0.049097	0.156956	-0.419929	1.43817e-05	8.82218e-05
FCHSD2	-0.31093	4.30447e-07	5.48189e-06	-0.373438	6.70593e-06	0.000359588	-0.0625078	0.0221825	0.0475879
SPINK5	0.769603	4.31519e-07	5.49255e-06	0.409977	0.0025886	0.0200062	-0.359626	1.52996e-06	1.32538e-05
SUSD1	-0.272257	4.34034e-07	5.52157e-06	-0.260632	0.000251032	0.00400166	0.0116254	0.734422	0.802168
CRAT37	-0.637377	4.34186e-07	5.5205e-06	-0.730056	8.18773e-05	0.00185554	-0.0926791	0.0768686	0.134202
CYP46A1	0.458865	4.37404e-07	5.5584e-06	0.301827	0.013742	0.0655837	-0.157038	0.00727438	0.0186418
PSMG2	-0.293133	4.38284e-07	5.56656e-06	-0.270279	0.0195564	0.0834119	0.0228537	0.66352	0.745434
MTG1	-0.3628	4.39483e-07	5.57877e-06	0.0173645	0.915966	0.957908	0.380164	1.04197e-06	9.70447e-06
TNFAIP8L1	-0.411378	4.40115e-07	5.58376e-06	0.0190924	0.835773	0.914445	0.43047	2.65442e-11	1.48098e-09
ST6GAL1	-0.363014	4.4238e-07	5.60946e-06	-0.245841	0.000789628	0.00870336	0.117173	0.000106985	0.000495355
SERPINF1	-0.403729	4.44076e-07	5.62793e-06	0.0894368	0.22304	0.42447	0.493166	1.94042e-14	5.90518e-12
EXOSC5	-0.586678	4.46417e-07	5.65453e-06	-0.334791	0.0128612	0.0625914	0.251887	1.16827e-05	7.34929e-05
LINC02485	1.70694	4.46933e-07	5.65802e-06	1.45665	0.00727139	0.0416908	-0.250287	0.323652	0.42742
PATJ	0.366146	4.47529e-07	5.6625e-06	0.156844	0.0378168	0.131478	-0.209301	3.72625e-07	4.02013e-06
DAPL1	0.972248	4.48383e-07	5.67025e-06	0.789547	0.000241868	0.00392772	-0.182701	0.0768681	0.134211
SLC25A48	0.551738	4.48443e-07	5.66795e-06	0.205551	0.088118	0.232426	-0.346187	2.51999e-10	9.1694e-09
NLN	-0.386317	4.49837e-07	5.68249e-06	-0.466513	1.14938e-05	0.000508179	-0.0801951	0.0291272	0.0597983
FLG-AS1	1.08073	4.50212e-07	5.68417e-06	0.689343	0.282721	0.492822	-0.391385	0.164941	0.248958
FKTN	0.409926	4.50571e-07	5.68564e-06	0.0886437	0.346565	0.556123	-0.321282	6.04185e-08	8.70183e-07
TSG1	1.10271	4.50851e-07	5.68611e-06	0.425579	0.108231	0.26705	-0.677132	1.47775e-05	9.03891e-05
ZADH2	-0.344286	4.50915e-07	5.68386e-06	-0.119622	0.254636	0.461582	0.224664	0.000107846	0.000498648
NOBOX	0.717277	4.5167e-07	5.69031e-06	0.787257	0.00109046	0.010832	0.0699801	0.407979	0.51316
KRI1	-0.382463	4.54994e-07	5.72912e-06	0.0832662	0.297345	0.507997	0.465729	1.37687e-15	1.04078e-12
GAK	-0.239673	4.55126e-07	5.7277e-06	0.114224	0.0956103	0.245851	0.353898	1.01786e-13	2.1296e-11
NUP37	0.571785	4.56485e-07	5.74172e-06	0.242251	0.0148554	0.0691237	-0.329534	1.69121e-07	2.0449e-06
AMD1	-0.375924	4.58289e-07	5.76132e-06	-0.239314	0.00489825	0.0316462	0.13661	1.15772e-05	7.29267e-05
LINC00528	-0.822579	4.59039e-07	5.76765e-06	-0.111676	0.606611	0.769778	0.710903	1.12594e-09	3.07867e-08
SHROOM3	0.810881	4.59703e-07	5.77289e-06	0.688896	2.76395e-06	0.000216614	-0.121985	0.117508	0.189457
OVAAL	0.787995	4.62311e-07	5.80254e-06	1.21675	0.0545011	0.168065	0.428759	0.106953	0.175237
ASB18	0.633764	4.62539e-07	5.80229e-06	0.333289	0.0927817	0.240717	-0.300475	0.00098454	0.0033675
PARD3B	0.418463	4.64914e-07	5.82896e-06	0.0962702	0.144933	0.323141	-0.322193	3.41274e-09	7.80201e-08
TSNAXIP1	-0.334855	4.65881e-07	5.83796e-06	-0.119866	0.188938	0.38339	0.214989	2.68142e-05	0.000150681
MS4A18	0.674511	4.66282e-07	5.83986e-06	0.28967	0.0844195	0.225874	-0.384841	4.54205e-05	0.000237099
NPSR1	0.568298	4.67538e-07	5.85247e-06	0.132376	0.38738	0.594971	-0.435922	1.49477e-06	1.2997e-05
TBC1D19	0.381326	4.68429e-07	5.86049e-06	0.0188077	0.824353	0.907799	-0.362518	1.31281e-11	8.3823e-10
ZMYND12	-0.470099	4.70255e-07	5.8802e-06	-0.521574	3.4891e-05	0.0010632	-0.0514744	0.374884	0.480456
ZBTB8B	0.403857	4.70374e-07	5.87854e-06	0.268983	0.0297191	0.111675	-0.134874	0.0255373	0.0535687
SLC25A26	0.443578	4.71361e-07	5.88774e-06	0.248781	0.0130492	0.0632566	-0.194797	2.11361e-08	3.58381e-07
ZNF697	0.809273	4.74258e-07	5.92077e-06	0.809736	0.000455019	0.0059434	0.000463088	0.994726	0.996597
MVB12B	-0.309282	4.79627e-07	5.98461e-06	-0.106896	0.0899871	0.235816	0.202385	6.41673e-09	1.31782e-07
NMI	-0.503419	4.79803e-07	5.98362e-06	-0.42171	0.00102047	0.0103652	0.0817088	0.1693	0.254406
NUCB1	-0.342739	4.87173e-07	6.07231e-06	-0.0638104	0.4332	0.633815	0.278929	4.80302e-08	7.16418e-07
CDS2	-0.368104	4.87328e-07	6.071e-06	-0.218505	0.0243357	0.0969992	0.1496	0.000444689	0.00169493
FSHR	0.682307	4.8902e-07	6.08885e-06	0.221649	0.196454	0.393395	-0.460658	3.32189e-07	3.65112e-06
CADM1	1.37776	4.92542e-07	6.12944e-06	1.11415	8.2867e-05	0.00187074	-0.26361	0.0728231	0.128123
LOC101926913	0.566206	4.92802e-07	6.12942e-06	0.476967	0.0514417	0.161716	-0.0892388	0.396119	0.501256
ACSS2	-0.30802	4.96107e-07	6.16726e-06	-0.270017	0.000302351	0.00450412	0.038003	0.252301	0.351058
LINC01151	0.506268	5.00865e-07	6.2231e-06	0.519993	0.00702095	0.0406026	0.0137248	0.869302	0.907608
KCNH7	0.978292	5.01114e-07	6.2229e-06	0.509285	0.0286268	0.10881	-0.469008	5.85317e-05	0.00029598
ACTN1	-0.42681	5.01118e-07	6.21965e-06	0.0215108	0.840755	0.917583	0.448321	8.41567e-12	5.86918e-10
FAM86JP	0.593951	5.03938e-07	6.25134e-06	0.533754	0.00213913	0.017619	-0.0601976	0.432912	0.537994
PKD1P1	-0.439925	5.04668e-07	6.25708e-06	-0.123046	0.322607	0.534326	0.316878	2.32723e-06	1.8883e-05
BET1L	-0.673705	5.05889e-07	6.2689e-06	-0.307281	0.0645062	0.188994	0.366424	1.57677e-05	9.57217e-05
LOC100505912	1.08843	5.06387e-07	6.27176e-06	0.622605	0.0335602	0.121267	-0.465826	0.00223815	0.00678306
PMS1	0.338796	5.07318e-07	6.27996e-06	0.0677459	0.395653	0.601878	-0.27105	4.59677e-09	9.98296e-08
ZNF497	-0.671978	5.08379e-07	6.28978e-06	0.00131267	0.994337	0.997102	0.673291	8.10296e-10	2.3705e-08
TMEM63A	-0.355002	5.08661e-07	6.28995e-06	-0.0327986	0.699131	0.831062	0.322204	1.21207e-09	3.27218e-08
EPN2	0.457779	5.08961e-07	6.29034e-06	0.542192	1.3407e-05	0.000553108	0.0844134	0.0364641	0.0719305
KLHL29	0.363575	5.12128e-07	6.32615e-06	0.331851	0.000570553	0.0069889	-0.0317237	0.459965	0.563486
HERC3	0.23246	5.12377e-07	6.32588e-06	0.109248	0.0194303	0.0830856	-0.123212	2.88934e-06	2.26668e-05
ASB5	0.947429	5.14909e-07	6.3538e-06	0.450774	0.0611428	0.181984	-0.496655	4.74318e-06	3.43364e-05
NOP53	-0.537079	5.14917e-07	6.35055e-06	-0.00254398	0.989745	0.995181	0.534535	3.51358e-07	3.83126e-06
XYLT2	-0.514749	5.17378e-07	6.37755e-06	-0.209657	0.0474555	0.153108	0.305093	9.49261e-07	8.98386e-06
DGKG	-0.595274	5.1929e-07	6.39775e-06	-0.560431	1.15763e-05	0.000509901	0.034843	0.523911	0.622935
PKP4-AS1	0.472463	5.20749e-07	6.41236e-06	0.34073	0.0181311	0.07934	-0.131732	0.0517559	0.0967683
CRYBA4	-0.695254	5.21999e-07	6.42437e-06	-0.465258	0.00487069	0.0315115	0.229996	0.00293471	0.00860151
LRRC4C	0.765014	5.22647e-07	6.42897e-06	0.247283	0.148237	0.328136	-0.517731	3.52052e-06	2.67324e-05
CCDC15	0.511186	5.24036e-07	6.44267e-06	0.148822	0.2257	0.427415	-0.362364	6.73764e-08	9.5053e-07
PRKCI	0.442407	5.24955e-07	6.45059e-06	0.402248	0.00029808	0.00448901	-0.040159	0.222549	0.317581
HYDIN2	0.421298	5.2609e-07	6.46115e-06	0.131706	0.153104	0.335234	-0.289591	1.64686e-11	9.97179e-10
TPM3	-0.386507	5.26436e-07	6.46201e-06	-0.189319	0.00805251	0.0448525	0.197188	1.96649e-06	1.63813e-05
WDFY3	0.418956	5.2654e-07	6.4599e-06	0.255142	0.00206137	0.0171169	-0.163814	8.03763e-05	0.000389546
LINC02720	1.34724	5.29358e-07	6.49107e-06	0.799829	0.0416507	0.140169	-0.547409	0.00666975	0.0172947
FOXO6	0.630681	5.33367e-07	6.53681e-06	0.748603	1.0922e-06	0.000123046	0.117922	0.0467739	0.088814
NYAP2	0.631477	5.34152e-07	6.54301e-06	0.0423066	0.769666	0.875939	-0.58917	1.57572e-12	1.58472e-10
NBN	0.490177	5.34764e-07	6.54709e-06	0.4046	0.000836319	0.0090645	-0.0855772	0.0340281	0.0680127
CASC22	1.23607	5.37558e-07	6.57785e-06	0.761715	0.0142641	0.0672266	-0.474351	0.00467103	0.0127304
ENTPD1-AS1	-0.436055	5.378e-07	6.57738e-06	-0.567776	1.2335e-05	0.000528419	-0.131721	0.00371435	0.0104727
GGTA1P	-0.447045	5.38266e-07	6.57964e-06	-0.365328	3.58767e-05	0.00107782	0.0817167	0.106864	0.175115
HSPA7	-0.769511	5.39051e-07	6.58581e-06	-0.458767	0.23982	0.444949	0.310744	0.0834125	0.143594
ZNF33A	-0.501685	5.43455e-07	6.63616e-06	-0.447311	0.00266101	0.0204109	0.054374	0.248398	0.346739
LINC00672	-0.606317	5.44619e-07	6.64691e-06	-0.630842	0.00139098	0.012863	-0.0245243	0.772088	0.832712
NLRP3	-0.562677	5.44682e-07	6.64422e-06	-0.407925	0.000327472	0.0047339	0.154752	0.0139463	0.0322419
DBX2	0.989881	5.45942e-07	6.65612e-06	0.410476	0.126077	0.295466	-0.579404	7.16074e-05	0.00035163
PDSS1	-0.431653	5.46198e-07	6.65578e-06	-0.364472	0.000380484	0.00524772	0.0671811	0.043359	0.0832541
FAM86C2P	0.495531	5.49464e-07	6.6921e-06	0.548456	6.97508e-05	0.00165768	0.052925	0.337422	0.441968
SLC36A2	0.470476	5.53742e-07	6.74069e-06	0.243421	0.0945385	0.243924	-0.227055	0.00293989	0.00861561
LINC00466	0.456456	5.54798e-07	6.75004e-06	0.0404441	0.698121	0.830114	-0.416012	2.05671e-10	7.78592e-09
COLCA2	1.27308	5.60751e-07	6.81894e-06	1.62839	0.00314156	0.0230195	0.355308	0.138551	0.216501
FMN2	0.999304	5.632e-07	6.84516e-06	0.507066	0.0322013	0.117828	-0.492238	2.05052e-06	1.69548e-05
ARHGEF26	0.510822	5.64916e-07	6.86246e-06	0.326506	1.2845e-06	0.000133776	-0.184316	0.000387127	0.0015054
TBX22	1.33073	5.65517e-07	6.86619e-06	0.756414	0.151109	0.332545	-0.574316	0.0260868	0.0544824
AGER	-0.623868	5.69886e-07	6.91566e-06	-0.260389	0.271482	0.480087	0.363479	0.000932887	0.00321381
TSPAN8	1.41981	5.70796e-07	6.92312e-06	1.14157	0.00215364	0.0176703	-0.278242	0.135282	0.212313
MIR12118	1.62065	5.70958e-07	6.9215e-06	1.55888	0.000573922	0.00700454	-0.0617774	0.758017	0.821431
LRIG1	0.747937	5.71358e-07	6.92277e-06	0.865028	4.21046e-06	0.000274829	0.117091	0.102691	0.169521
E2F5	0.494431	5.71402e-07	6.91972e-06	0.372884	0.0091129	0.0489104	-0.121547	0.057306	0.105272
CASC16	1.40139	5.72689e-07	6.93173e-06	1.23832	0.000114781	0.00234496	-0.163074	0.329309	0.433255
ASXL1	0.235758	5.7271e-07	6.9284e-06	0.27636	2.89399e-05	0.000931524	0.0406022	0.137411	0.215108
LRP11	0.483917	5.73404e-07	6.93321e-06	0.385883	0.000128621	0.00252427	-0.0980339	0.0414784	0.0802149
LINC01425	1.19822	5.75159e-07	6.95085e-06	0.946836	0.164873	0.35164	-0.251382	0.400903	0.506107
LOC100287329	-0.607013	5.75854e-07	6.95567e-06	-0.286854	0.0103085	0.0536083	0.320158	3.43678e-06	2.62241e-05
NFXL1	0.429967	5.78307e-07	6.98169e-06	0.344214	0.0047584	0.0309474	-0.0857536	0.148872	0.229266
TXNDC16	0.392565	5.79983e-07	6.99832e-06	0.198773	0.0420885	0.141177	-0.193792	1.21162e-05	7.57924e-05
SIGLEC16	-0.559996	5.81182e-07	7.00918e-06	-0.140808	0.364341	0.573648	0.419188	1.4544e-06	1.27073e-05
CTCF	-0.206181	5.82397e-07	7.02022e-06	-0.0644017	0.230137	0.432706	0.141779	6.82538e-06	4.6958e-05
DLX2	1.24739	5.86388e-07	7.06469e-06	2.42019	0.000821755	0.0089522	1.1728	0.000117206	0.00053496
LINC01994	1.14622	5.8951e-07	7.09866e-06	0.786168	0.00320842	0.0233415	-0.360055	0.00187205	0.00583426
FRMPD4	0.707295	5.90759e-07	7.11004e-06	0.269462	0.0981922	0.250102	-0.437832	3.66081e-08	5.67353e-07
SNX16	0.669112	5.91181e-07	7.11147e-06	0.46304	0.00237145	0.018953	-0.206072	4.02148e-05	0.000213879
GRB2	-0.418174	5.93061e-07	7.13043e-06	-0.170225	0.0075243	0.0426608	0.247948	3.23648e-07	3.5656e-06
LOC100505938	0.60309	5.93797e-07	7.13562e-06	0.23623	0.0614275	0.182599	-0.366859	1.70137e-09	4.32879e-08
CFAP97D1	-0.691	5.94193e-07	7.13672e-06	-0.562083	0.000908572	0.00960332	0.128917	0.0633786	0.114339
MTERF4	-0.646452	5.95137e-07	7.14439e-06	-0.284381	0.146913	0.326097	0.362072	4.62993e-05	0.000241042
STARD8	-0.245763	5.95219e-07	7.14171e-06	-0.159905	0.0176006	0.0775106	0.0858572	0.0112414	0.0269511
LINC01568	0.765866	5.95356e-07	7.1397e-06	0.669344	0.359328	0.568851	-0.0965215	0.755758	0.819513
UNC13C	0.589825	5.95716e-07	7.14037e-06	-0.0289814	0.851089	0.923057	-0.618806	4.73782e-12	3.71309e-10
NFATC2IP	-0.539609	5.97274e-07	7.15537e-06	-0.488869	0.00422279	0.0283857	0.0507402	0.448152	0.552335
ATXN8OS	1.29848	5.98017e-07	7.16062e-06	0.639766	0.0200745	0.0851259	-0.658717	1.34378e-06	1.1896e-05
ST8SIA4	-0.824753	6.02836e-07	7.21464e-06	-0.997545	9.59702e-06	0.000460834	-0.172792	0.00151103	0.00485175
PRSS12	0.498882	6.04323e-07	7.22874e-06	0.274423	0.0252326	0.0995412	-0.22446	1.21293e-05	7.58545e-05
LSG1	-0.366	6.07799e-07	7.2666e-06	-0.339403	0.000926806	0.00972586	0.0265974	0.570766	0.664683
ARG2	0.415541	6.11275e-07	7.30444e-06	0.271203	0.00555088	0.0344475	-0.144338	0.000672253	0.00241943
TBL1Y	1.08126	6.12254e-07	7.31241e-06	0.872766	0.000217072	0.00363331	-0.208498	0.0730792	0.128477
LINC01004	0.626601	6.13847e-07	7.3277e-06	1.06063	0.138712	0.313991	0.434027	0.149046	0.229504
SH2D3A	-0.324057	6.2121e-07	7.41182e-06	0.0609226	0.48989	0.680716	0.384979	3.66991e-11	1.89421e-09
ATP13A2	-0.339215	6.2179e-07	7.41497e-06	-0.112228	0.137668	0.312838	0.226987	1.79905e-06	1.51972e-05
SNHG27	1.05882	6.2344e-07	7.43086e-06	0.5152	0.203697	0.402092	-0.543616	0.00499605	0.0135016
PGD	-0.600607	6.24827e-07	7.4436e-06	-0.284052	0.048278	0.154866	0.316555	1.01323e-06	9.48202e-06
SPNS1	-0.627493	6.26068e-07	7.45459e-06	-0.27611	0.0501958	0.159253	0.351383	2.32414e-06	1.88644e-05
CCND3	-0.504396	6.28576e-07	7.48066e-06	-0.252241	0.000297739	0.00448676	0.252155	2.02195e-06	1.6754e-05
SPON2	0.616287	6.29175e-07	7.48399e-06	0.931783	1.58624e-07	4.37299e-05	0.315497	0.00010364	0.000482918
ACCS	-0.553803	6.29265e-07	7.48126e-06	-0.356255	0.00178855	0.0154199	0.197548	0.00250042	0.0074602
LRFN2	0.346954	6.29747e-07	7.48319e-06	0.196565	0.0283208	0.108014	-0.150389	0.000202216	0.000860769
AP5S1	-0.472678	6.37071e-07	7.56639e-06	0.341013	0.634089	0.787336	0.813691	0.0105824	0.0255751
LINC01170	0.640792	6.37747e-07	7.57058e-06	0.332223	0.00493707	0.0318356	-0.308569	2.33142e-06	1.89104e-05
PCDH11X	0.708932	6.39446e-07	7.58691e-06	0.130238	0.552605	0.729491	-0.578694	2.28014e-06	1.85652e-05
BASP1-AS1	0.484195	6.48092e-07	7.68559e-06	0.407147	0.000431931	0.00571509	-0.0770481	0.164099	0.247975
SBF2-AS1	0.539466	6.49358e-07	7.69672e-06	0.435357	0.00441877	0.0293495	-0.104109	0.127736	0.202876
DNAI1	0.411887	6.50945e-07	7.71162e-06	0.262774	0.010091	0.0526996	-0.149113	0.00300339	0.00876881
DCHS1	-0.344458	6.53058e-07	7.73275e-06	-0.243832	0.00462075	0.0302622	0.100626	0.0193929	0.0425938
TAOK1	-0.331395	6.53668e-07	7.73607e-06	-0.187378	0.00668403	0.0391469	0.144017	1.0412e-05	6.6735e-05
SELP	-0.536326	6.54792e-07	7.74545e-06	-0.527036	8.18117e-06	0.000412278	0.00928942	0.875484	0.911463
RFTN1	-0.36467	6.60028e-07	7.80344e-06	-0.36236	0.000271433	0.00420112	0.00230922	0.921372	0.944054
S100Z	-0.436342	6.60248e-07	7.80211e-06	-0.459574	5.8437e-05	0.00145367	-0.023232	0.504128	0.604783
KIF21A	0.993125	6.61766e-07	7.81611e-06	0.703594	0.000270488	0.00419203	-0.28953	0.00670842	0.0173662
TMEM127	-0.394637	6.64816e-07	7.84818e-06	-0.0614614	0.597317	0.763025	0.333176	1.64811e-07	2.00729e-06
TRPC7	0.701085	6.66998e-07	7.86997e-06	0.204557	0.288407	0.498763	-0.496528	8.71034e-07	8.38231e-06
AARD	1.23234	6.67334e-07	7.86997e-06	1.25153	0.0301333	0.112672	0.0191938	0.937457	0.955438
MYO3B	0.394388	6.67531e-07	7.86833e-06	0.124848	0.171672	0.360756	-0.269541	2.74328e-09	6.49325e-08
DPYSL3	0.528429	6.68496e-07	7.87575e-06	0.326283	0.00149853	0.0136211	-0.202145	0.000252702	0.00104345
APIP	0.454999	6.68782e-07	7.87517e-06	0.258024	0.0165113	0.0742486	-0.196975	0.000148926	0.000659196
ALKBH3	0.625004	6.69233e-07	7.87651e-06	0.415773	0.0106499	0.0549087	-0.20923	0.00121146	0.00401415
SOCS2-AS1	0.898114	6.69631e-07	7.87724e-06	0.879973	0.00626293	0.0374195	-0.0181411	0.899277	0.928438
LINC00323	0.787065	6.71263e-07	7.89248e-06	0.630897	0.00604192	0.036518	-0.156168	0.150446	0.231371
HERC6	0.319671	6.71708e-07	7.89375e-06	0.222234	0.125833	0.295218	-0.0974375	0.141068	0.219645
ANGPTL6	-0.557988	6.74585e-07	7.92359e-06	-0.14877	0.292599	0.503339	0.409218	1.09772e-06	1.01032e-05
PCDH18	1.09417	6.78503e-07	7.96561e-06	0.777019	0.00656169	0.0386721	-0.317147	0.0247894	0.0522101
VAMP3	-0.648878	6.81146e-07	7.99264e-06	-0.493641	0.0152216	0.0702419	0.155237	0.051498	0.096363
[truncated: 21,436 more rows]

## Sheet: Table S5
Table S5. Gene set enrichment analysis among different EpiGroups
Gene Set Name	# Genes in Gene Set (K)	Description	# Genes in Overlap (k)	k/K	p-value	FDR q-value	Comparasion in three EpiGroups
HALLMARK_ANDROGEN_RESPONSE	101	Genes defining response to androgens.	18	0.1782	1.69e-16	8.47e-15	Hyper in EpiGroup 1 and hypo in EpiGroup 3
HALLMARK_ESTROGEN_RESPONSE_EARLY	200	Genes defining early response to estrogen.	22	0.11	2.88e-15	7.19e-14	Hyper in EpiGroup 1 and hypo in EpiGroup 3
HALLMARK_P53_PATHWAY	200	Genes involved in p53 pathways and networks.	16	0.08	2.09e-09	3.48e-08	Hyper in EpiGroup 1 and hypo in EpiGroup 3
HALLMARK_MITOTIC_SPINDLE	199	Genes important for mitotic spindle assembly.	11	0.0553	2.42e-05	0.000303	Hyper in EpiGroup 1 and hypo in EpiGroup 3
HALLMARK_TGF_BETA_SIGNALING	54	Genes up-regulated in response to TGFB1 [GeneID=7040].	5	0.0926	0.000411	0.00411	Hyper in EpiGroup 1 and hypo in EpiGroup 3
HALLMARK_ESTROGEN_RESPONSE_LATE	200	Genes defining late response to estrogen.	9	0.045	0.0006	0.00429	Hyper in EpiGroup 1 and hypo in EpiGroup 3
HALLMARK_XENOBIOTIC_METABOLISM	200	Genes encoding proteins involved in processing of drugs and other xenobiotics.	9	0.045	0.0006	0.00429	Hyper in EpiGroup 1 and hypo in EpiGroup 3
HALLMARK_ANGIOGENESIS	36	Genes up-regulated during formation of blood vessels (angiogenesis).	4	0.1111	0.000791	0.00494	Hyper in EpiGroup 1 and hypo in EpiGroup 3
HALLMARK_PI3K_AKT_MTOR_SIGNALING	105	Genes up-regulated by activation of the PI3K/AKT/mTOR pathway.	6	0.0571	0.00146	0.0077	Hyper in EpiGroup 1 and hypo in EpiGroup 3
HALLMARK_UV_RESPONSE_DN	144	Genes down-regulated in response to ultraviolet (UV) radiation.	7	0.0486	0.00154	0.0077	Hyper in EpiGroup 1 and hypo in EpiGroup 3
HALLMARK_COMPLEMENT	200	Genes encoding components of the complement system, which is part of the innate immune system.	16	0.08	1.86e-09	9.29e-08	Hypo in EpiGroup 1 and hyper in EpiGroup 3
HALLMARK_ALLOGRAFT_REJECTION	200	Genes up-regulated during transplant rejection.	12	0.06	4.18e-06	0.000104	Hypo in EpiGroup 1 and hyper in EpiGroup 3
HALLMARK_IL2_STAT5_SIGNALING	199	Genes up-regulated by STAT5 in response to IL2 stimulation.	11	0.0553	2.25e-05	0.000294	Hypo in EpiGroup 1 and hyper in EpiGroup 3
HALLMARK_INFLAMMATORY_RESPONSE	200	Genes defining inflammatory response.	11	0.055	2.36e-05	0.000294	Hypo in EpiGroup 1 and hyper in EpiGroup 3
HALLMARK_COAGULATION	138	Genes encoding components of blood coagulation system; also up-regulated in platelets.	9	0.0652	3.45e-05	0.000345	Hypo in EpiGroup 1 and hyper in EpiGroup 3
HALLMARK_KRAS_SIGNALING_UP	200	Genes up-regulated by KRAS activation.	10	0.05	0.000121	0.00101	Hypo in EpiGroup 1 and hyper in EpiGroup 3
HALLMARK_INTERFERON_GAMMA_RESPONSE	200	Genes up-regulated in response to IFNG [GeneID=3458].	9	0.045	0.000566	0.00404	Hypo in EpiGroup 1 and hyper in EpiGroup 3
HALLMARK_ESTROGEN_RESPONSE_EARLY	200	Genes defining early response to estrogen.	8	0.04	0.00238	0.0132	Hypo in EpiGroup 1 and hyper in EpiGroup 3
HALLMARK_HEME_METABOLISM	200	Genes involved in metabolism of heme (a cofactor consisting of iron and porphyrin) and erythroblast differentiation.	8	0.04	0.00238	0.0132	Hypo in EpiGroup 1 and hyper in EpiGroup 3
HALLMARK_UV_RESPONSE_DN	144	Genes down-regulated in response to ultraviolet (UV) radiation.	6	0.0417	0.00668	0.0334	Hypo in EpiGroup 1 and hyper in EpiGroup 3
HALLMARK_ANDROGEN_RESPONSE	101	Genes defining response to androgens.	14	0.1386	1.13e-11	5.63e-10	Hyper in EpiGroup 1 and hypo in EpiGroup 2
HALLMARK_ESTROGEN_RESPONSE_EARLY	200	Genes defining early response to estrogen.	13	0.065	6.21e-07	1.55e-05	Hyper in EpiGroup 1 and hypo in EpiGroup 2
HALLMARK_KRAS_SIGNALING_UP	200	Genes up-regulated by KRAS activation.	10	0.05	0.000113	0.00189	Hyper in EpiGroup 1 and hypo in EpiGroup 2
HALLMARK_EPITHELIAL_MESENCHYMAL_TRANSITION	200	Genes defining epithelial-mesenchymal transition, as in wound healing, fibrosis and metastasis.	9	0.045	0.000534	0.00668	Hyper in EpiGroup 1 and hypo in EpiGroup 2
HALLMARK_HYPOXIA	200	Genes up-regulated in response to low oxygen levels (hypoxia).	8	0.04	0.00226	0.0226	Hyper in EpiGroup 1 and hypo in EpiGroup 2
HALLMARK_ANGIOGENESIS	36	Genes up-regulated during formation of blood vessels (angiogenesis).	3	0.0833	0.00802	0.0607	Hyper in EpiGroup 1 and hypo in EpiGroup 2
HALLMARK_ESTROGEN_RESPONSE_LATE	200	Genes defining late response to estrogen.	7	0.035	0.0085	0.0607	Hyper in EpiGroup 1 and hypo in EpiGroup 2
HALLMARK_KRAS_SIGNALING_DN	200	Genes down-regulated by KRAS activation.	6	0.03	0.0281	0.176	Hyper in EpiGroup 1 and hypo in EpiGroup 2
HALLMARK_UV_RESPONSE_DN	144	Genes down-regulated in response to ultraviolet (UV) radiation.	4	0.0278	0.0839	0.466	Hyper in EpiGroup 1 and hypo in EpiGroup 2
HALLMARK_ALLOGRAFT_REJECTION	200	Genes up-regulated during transplant rejection.	16	0.08	2.03e-09	1.01e-07	Hypo in EpiGroup 1 and hyper in EpiGroup 2
HALLMARK_INFLAMMATORY_RESPONSE	200	Genes defining inflammatory response.	14	0.07	1.1e-07	2.76e-06	Hypo in EpiGroup 1 and hyper in EpiGroup 2
HALLMARK_MYOGENESIS	200	Genes involved in development of skeletal muscle (myogenesis).	13	0.065	7.28e-07	1.21e-05	Hypo in EpiGroup 1 and hyper in EpiGroup 2
HALLMARK_APICAL_JUNCTION	200	Genes encoding components of apical junction complex.	12	0.06	4.44e-06	5.55e-05	Hypo in EpiGroup 1 and hyper in EpiGroup 2
HALLMARK_INTERFERON_GAMMA_RESPONSE	200	Genes up-regulated in response to IFNG [GeneID=3458].	11	0.055	2.49e-05	0.000249	Hypo in EpiGroup 1 and hyper in EpiGroup 2
HALLMARK_IL6_JAK_STAT3_SIGNALING	87	Genes up-regulated by IL6 [GeneID=3569] via STAT3 [GeneID=6774], e.g., during acute phase response.	7	0.0805	7.11e-05	0.000593	Hypo in EpiGroup 1 and hyper in EpiGroup 2
HALLMARK_IL2_STAT5_SIGNALING	199	Genes up-regulated by STAT5 in response to IL2 stimulation.	9	0.0452	0.000571	0.0031	Hypo in EpiGroup 1 and hyper in EpiGroup 2
HALLMARK_COMPLEMENT	200	Genes encoding components of the complement system, which is part of the innate immune system.	9	0.045	0.000591	0.0031	Hypo in EpiGroup 1 and hyper in EpiGroup 2
HALLMARK_TNFA_SIGNALING_VIA_NFKB	200	Genes regulated by NF-kB in response to TNF [GeneID=7124].	9	0.045	0.000591	0.0031	Hypo in EpiGroup 1 and hyper in EpiGroup 2
HALLMARK_APOPTOSIS	161	Genes mediating programmed cell death (apoptosis) by activation of caspases.	8	0.0497	0.00062	0.0031	Hypo in EpiGroup 1 and hyper in EpiGroup 2
HALLMARK_P53_PATHWAY	200	Genes involved in p53 pathways and networks.	18	0.09	3.47e-11	1.73e-09	Hyper in EpiGroup 2 and hypo in EpiGroup 3
HALLMARK_MITOTIC_SPINDLE	199	Genes important for mitotic spindle assembly.	14	0.0704	1.2e-07	2.13e-06	Hyper in EpiGroup 2 and hypo in EpiGroup 3
HALLMARK_APICAL_JUNCTION	200	Genes encoding components of apical junction complex.	14	0.07	1.28e-07	2.13e-06	Hyper in EpiGroup 2 and hypo in EpiGroup 3
HALLMARK_MYOGENESIS	200	Genes involved in development of skeletal muscle (myogenesis).	13	0.065	8.33e-07	1.04e-05	Hyper in EpiGroup 2 and hypo in EpiGroup 3
HALLMARK_PI3K_AKT_MTOR_SIGNALING	105	Genes up-regulated by activation of the PI3K/AKT/mTOR pathway.	9	0.0857	4.38e-06	4.38e-05	Hyper in EpiGroup 2 and hypo in EpiGroup 3
HALLMARK_WNT_BETA_CATENIN_SIGNALING	42	Genes up-regulated by activation of WNT signaling through accumulation of beta catenin CTNNB1 [GeneID=1499].	6	0.1429	9.32e-06	7.77e-05	Hyper in EpiGroup 2 and hypo in EpiGroup 3
HALLMARK_TNFA_SIGNALING_VIA_NFKB	200	Genes regulated by NF-kB in response to TNF [GeneID=7124].	10	0.05	0.000141	0.001	Hyper in EpiGroup 2 and hypo in EpiGroup 3
HALLMARK_ESTROGEN_RESPONSE_EARLY	200	Genes defining early response to estrogen.	9	0.045	0.000644	0.00322	Hyper in EpiGroup 2 and hypo in EpiGroup 3
HALLMARK_HYPOXIA	200	Genes up-regulated in response to low oxygen levels (hypoxia).	9	0.045	0.000644	0.00322	Hyper in EpiGroup 2 and hypo in EpiGroup 3
HALLMARK_MTORC1_SIGNALING	200	Genes up-regulated through activation of mTORC1 complex.	9	0.045	0.000644	0.00322	Hyper in EpiGroup 2 and hypo in EpiGroup 3
MIDBRAIN_NEUROTYPES_HGABA	1106	Cell types are named using anatomical and functional mnemonics prefixed by 'm' or'h' to indicate mouse and human respectively: OMTN, oculomotor and trochlear nucleus; Sert, serotonergic; NbM, medial neuroblast; NbDA, neuroblast dopaminergic; DA0-2, dopaminergic neurons; RN, red nucleus; Gaba1-2, GABAergic neurons; mNbL1-2, lateral neuroblasts; NbML1-5, mediolateral neuroblasts; NProg, neuronal pr…	82	0.0741	1.82e-41	1.51e-38	Hypo in EpiGroup 2 and hyper in EpiGroup 3
MIDBRAIN_NEUROTYPES_HNBGABA	703	Cell types are named using anatomical and functional mnemonics prefixed by 'm' or'h' to indicate mouse and human respectively: OMTN, oculomotor and trochlear nucleus; Sert, serotonergic; NbM, medial neuroblast; NbDA, neuroblast dopaminergic; DA0-2, dopaminergic neurons; RN, red nucleus; Gaba1-2, GABAergic neurons; mNbL1-2, lateral neuroblasts; NbML1-5, mediolateral neuroblasts; NProg, neuronal pr…	56	0.0797	6.35e-30	2.63e-27	Hypo in EpiGroup 2 and hyper in EpiGroup 3
NEURON_PROJECTION	1343	A prolongation or process extending from a nerve cell, e.g. an axon or dendrite. [GOC:jl, http://www.cogsci.princeton.edu/~wn/]	69	0.0514	2.67e-25	2.69e-22	Hypo in EpiGroup 2 and hyper in EpiGroup 3
SYNAPTIC_MEMBRANE	390	A specialized area of membrane on either the presynaptic or the postsynaptic side of a synapse, the junction between a nerve fiber of one neuron and another neuron or muscle fiber or glial cell. [GOC:BHF, PMID:20410104]	33	0.0846	7.88e-19	3.97e-16	Hypo in EpiGroup 2 and hyper in EpiGroup 3
SYNAPTIC_SIGNALING	783	Cell-cell signaling to, from or within a synapse. [GOC:dos]	39	0.0498	3.09e-14	1.13e-10	Hypo in EpiGroup 2 and hyper in EpiGroup 3
NERVOUS_SYSTEM_PROCESS	1538	A organ system process carried out by any of the organs or tissues of neurological system. [GOC:ai, GOC:mtg_cardio]	56	0.0364	4.38e-14	1.13e-10	Hypo in EpiGroup 2 and hyper in EpiGroup 3
NEURON_DEVELOPMENT	1108	The process whose specific outcome is the progression of a neuron over time, from initial commitment of the cell to a specific fate, to the fully functional differentiated cell. [GOC:dph]	45	0.0406	4.14e-13	6.42e-10	Hypo in EpiGroup 2 and hyper in EpiGroup 3
POSTSYNAPSE	660	The part of a synapse that is part of the post-synaptic cell. [GOC:dos]	34	0.0515	5.69e-13	7.17e-11	Hypo in EpiGroup 2 and hyper in EpiGroup 3
NEUROGENESIS	1667	Generation of cells within the nervous system. [GO_REF:0000021, GOC:cls, GOC:curators, GOC:dgh, GOC:dph, GOC:jid]	54	0.0324	1.17e-11	1.01e-08	Hypo in EpiGroup 2 and hyper in EpiGroup 3
NEUROTRANSMITTER_RECEPTOR_ACTIVITY	98	Combining with a neurotransmitter and transmitting the signal to initiate a change in cell activity. [GOC:jl, GOC:signaling]	11	0.1122	1.95e-08	8.62e-06	Hypo in EpiGroup 2 and hyper in EpiGroup 3

## Sheet: Table S6
Table S6. Analysis of Covariance to compare activity scores in different groups of patients
	Progressed vs Nonprogressed				EpiGroup 1 vs Remaining Patients regardless outcomes
Gene Sets	Original	log2PSA-adjusted	ctDNA-adjusted		Original	log2PSA-adjusted	cfDNA-adjusted
Androgen Response	5.43196e-05	0.036469	0.00266		2.09086e-15	<.0001	<.0001
AR ChIP Targets	0.00203	0.153303	0.030136		7.89106e-12	<.0001	<.0001
GRHL2-Coexpressed	1.28e-05	0.006381	0.000947		1.52092e-11	<.0001	<.0001
FOXA1-Coexpressed	3.65e-05	0.008228	0.001704		8.10227e-08	<.0001	<.0001
AR-Coexpressed	1.45e-05	0.007088	0.001028		4.28338e-12	<.0001	<.0001
AR signaling	0.000746	0.134602	0.020114		2.05767e-12	<.0001	<.0001

## Sheet: Table S7
Table S7. Dynamics of activity scores in different EpiGroups
	3-Month vs Baseline in EpiGroup 1			3-Month vs Baseline in EpiGroup 3
Geneid	log2FoldChange	pvalue	padj	log2FoldChange	pvalue	padj
GDAP1	-1.65503	3.50788e-08	0.000822002	-0.31256	0.000980173	0.0188575
MEP1A	-1.14169	4.08981e-08	0.000479183	-0.332572	0.00139578	0.0226505
SIX1	-1.79298	5.2113e-08	0.000407055	-0.341568	0.296446	0.528099
LOC102724710	-2.07914	1.84471e-07	0.00108068	-0.179858	0.311376	0.542247
MIR2052HG	-2.50543	2.12679e-07	0.00099674	-0.334727	0.0270789	0.129208
BPIFB2	-0.373163	4.01511e-07	0.0015681	-0.0874833	0.422153	0.641441
LHFPL1	-0.881239	5.44272e-07	0.00182199	-0.311211	0.029096	0.134878
EYA2	-1.37655	5.71394e-07	0.00167368	-0.157548	0.00598584	0.0522212
POTEG	-2.32588	6.11702e-07	0.00159267	-0.265761	0.201655	0.424373
RHPN2	-1.1465	6.84618e-07	0.00160427	-0.149662	0.0974659	0.278662
GSAP	0.357966	7.51178e-07	0.00160021	-0.0580967	0.296537	0.528141
JPH1	-2.21659	7.83167e-07	0.00152933	-0.253756	0.0352801	0.152082
PAX9	-2.12563	8.86752e-07	0.0015984	-0.0937805	0.607267	0.777218
TFAP2B	-2.1645	8.93102e-07	0.00149486	-0.286838	0.0486514	0.183612
LINC02444	-0.747789	9.29407e-07	0.00145192	-0.196133	0.0623526	0.21268
LINC01443	-1.71223	1.53211e-06	0.00224387	-0.0836771	0.828855	0.914045
SIM2	-1.4279	1.59203e-06	0.00219447	-0.0452006	0.666936	0.816782
POTEM	-2.06992	1.66177e-06	0.00216335	-0.412439	0.0418148	0.168358
NINL	-0.916635	2.00563e-06	0.00247358	0.0319375	0.768768	0.879144
ARHGAP40	-0.909092	2.34261e-06	0.00274472	-0.09021	0.221926	0.449162
KRTAP3-1	-3.34245	2.78254e-06	0.00310492	-0.0788671	0.812437	0.904754
CLEC9A	0.697895	2.90291e-06	0.003092	0.00831744	0.910569	0.955804
PPFIA2	-1.71711	3.10583e-06	0.0031643	-0.519854	0.00131733	0.0220967
LINC00673	-1.36111	3.1109e-06	0.00303741	-0.176489	0.00614778	0.0529636
WNT5A	-1.729	3.25892e-06	0.00305465	0.0720416	0.625611	0.790081
RELN	-1.97011	3.27421e-06	0.00295094	-0.342314	0.00260296	0.0316694
HMGN2P46	-0.731435	3.4561e-06	0.00299951	-0.159382	0.0733495	0.236066
GALNT17	-1.91534	3.54436e-06	0.00296625	-0.277887	0.0388629	0.161381
TRPM8	-1.25662	3.6915e-06	0.00298286	-0.30861	0.0108452	0.0745047
PCAT6	-1.53631	3.70134e-06	0.00289111	0.271004	0.4868	0.69126
SLC30A8	-1.34604	3.86353e-06	0.00292046	-0.265182	0.0412719	0.167178
FABP12	-1.20712	4.12434e-06	0.00302017	-0.111088	0.750884	0.867755
TTC6	-1.78341	4.55693e-06	0.00323584	-0.294344	0.079967	0.247604
CCDC190	-1.76649	4.59853e-06	0.00316934	0.106485	0.751009	0.867728
SPDEF	-0.986683	4.64898e-06	0.00311256	-0.0198458	0.751547	0.868093
OPRK1	-2.62805	4.71035e-06	0.00306605	-0.132597	0.574996	0.754839
NKX2-1-AS1	-2.10308	4.76749e-06	0.00301936	0.475259	0.237814	0.466412
PRKAR1A	0.370511	4.89102e-06	0.00301608	0.0708916	0.0429159	0.171087
ELDR	-1.18372	4.95129e-06	0.00297497	-0.0848509	0.425193	0.643681
FAT1	-1.95589	4.97059e-06	0.0029119	-0.0922255	0.623937	0.788945
SCNN1G	-1.06075	5.22741e-06	0.00298766	-0.152472	0.210531	0.435387
BBOX1-AS1	-1.0027	5.49719e-06	0.00306704	-0.132104	0.290055	0.521232
GABRG3	-1.30433	5.53722e-06	0.00301753	-0.171453	0.285491	0.516237
KCNC2	-1.54434	5.55577e-06	0.00295883	-0.479929	0.00148481	0.0232112
GRHL2	-1.84752	5.65693e-06	0.00294575	-0.218752	0.000475405	0.012175
C5orf46	-0.67125	5.66496e-06	0.00288581	-0.302615	0.0398588	0.163718
LINC02003	-2.43071	5.73138e-06	0.00285752	-0.356456	0.0681079	0.224943
BEND4	-1.02636	5.89927e-06	0.00287995	-0.23147	0.00479339	0.0459966
PPT1	0.517453	5.93797e-06	0.00283968	0.0396222	0.380912	0.605269
CNTN4	-1.07637	6.25682e-06	0.00293232	-0.284429	0.0170023	0.0978186
RIMS2	-1.27223	6.45942e-06	0.00296791	-0.315064	0.00434636	0.0431926
LINC01509	-0.935453	6.6725e-06	0.00300686	0.0169286	0.859928	0.929717
NLRP8	-1.56732	6.79647e-06	0.00300494	-0.440216	0.00408086	0.0417402
IRX4	-1.70353	6.85141e-06	0.00297313	0.295313	0.252409	0.482636
ALDH1A3	-1.05883	7.3813e-06	0.00314484	-0.010621	0.915232	0.958166
PRIMPOL	0.389044	7.91286e-06	0.00331111	0.00788997	0.868779	0.934801
POTEH	-2.16366	7.96388e-06	0.00327399	-0.347235	0.0560164	0.199883
CHL1	-1.43085	8.32447e-06	0.00336323	-0.193138	0.191147	0.412217
ZNF680	-1.30006	8.51879e-06	0.00338341	-0.0950505	0.261222	0.491545
SOX11	-1.64578	8.55041e-06	0.00333936	0.173224	0.610507	0.779407
LINC01499	-1.23043	9.58591e-06	0.0036824	-0.298787	0.0945302	0.273169
IZUMO3	-1.63194	9.59875e-06	0.00362786	-0.178242	0.68416	0.827069
MORC2	0.267807	9.62108e-06	0.00357858	0.134482	0.18562	0.405787
ZPLD1	-1.47791	9.83192e-06	0.00359987	-0.411456	0.000717562	0.0154546
PRKD1	-1.34313	9.87482e-06	0.00355995	-0.270024	0.0160552	0.094552
SLC25A21	-1.80885	1.00948e-05	0.00358412	-0.332061	0.0184555	0.102944
MIATNB	0.328838	1.02912e-05	0.0035993	0.0414916	0.268432	0.498508
LINC01695	-1.2219	1.04001e-05	0.00358389	-0.188904	0.186279	0.406735
LOC102724957	-1.14647	1.05367e-05	0.00357837	-0.089083	0.529107	0.723032
OSMR-AS1	-1.08153	1.08947e-05	0.00364708	0.00846722	0.950558	0.975665
C19orf47	0.275468	1.08961e-05	0.00359618	0.123994	0.0150503	0.0904753
CYTH3	-0.551953	1.10126e-05	0.00358415	0.0765377	0.0767635	0.2421
LOC100507516	-2.24537	1.10179e-05	0.00353674	0.526877	0.215933	0.441531
LINC02389	-1.14858	1.1091e-05	0.00351209	-0.152271	0.0761849	0.241053
GOLGA2P7	-1.00923	1.15761e-05	0.00361683	-0.207207	0.0912151	0.267951
LINC00879	-1.72076	1.17799e-05	0.00363209	-0.376279	0.0450083	0.175751
ADAMTS16	-1.4913	1.20842e-05	0.00367751	-0.175935	0.292931	0.52447
SLC2A12	-0.813953	1.24891e-05	0.00375201	-0.185252	0.0190444	0.105103
PCGEM1	-1.65214	1.25681e-05	0.00372795	-0.413832	0.0324138	0.143909
IL1B	0.568628	1.27588e-05	0.00373721	0.43939	0.264579	0.494882
TFAP2A	-1.98296	1.28754e-05	0.00372481	0.28647	0.224915	0.452825
FAM102A	-0.468664	1.30836e-05	0.00373887	0.097549	0.101119	0.284287
LINC00363	-1.1537	1.35094e-05	0.00381406	0.165705	0.532152	0.725037
LOC643711	-1.67092	1.37924e-05	0.00384759	-0.142648	0.48305	0.688816
SCHLAP1	-1.11533	1.38609e-05	0.00382121	-0.254352	0.0440275	0.173628
NAA30	-0.431245	1.41489e-05	0.00385524	-0.069081	0.343828	0.573569
BPIFA4P	-1.01237	1.41955e-05	0.00382347	-0.302677	0.0944802	0.273126
LOC339593	-1.07253	1.42994e-05	0.00380769	-0.0714316	0.64343	0.80161
LRRC52-AS1	-0.625163	1.45535e-05	0.00383182	-0.311305	0.011774	0.0781586
SLC30A4	-1.37702	1.46696e-05	0.00381947	-0.098048	0.573091	0.753774
ELF3	-1.21737	1.535e-05	0.00395271	0.446911	0.238495	0.467123
EPB41L4B	-0.978098	1.6091e-05	0.00409849	-0.170884	0.0363943	0.154722
LIFR-AS1	-1.16286	1.61608e-05	0.00407199	-0.0122674	0.94168	0.971232
SOX9	-1.94509	1.62405e-05	0.00404855	0.27364	0.583728	0.760339
ASB9P1	-0.939567	1.65002e-05	0.00407	0.399718	0.174377	0.391022
BMPER	-1.30724	1.82057e-05	0.00444391	-0.213098	0.0946049	0.273317
LINC00665	-0.955231	1.83464e-05	0.00443209	-0.176478	0.241203	0.470814
LINC01592	-1.90555	1.87925e-05	0.00449352	-0.348738	0.0178627	0.101155
LINC02297	-3.14803	1.92401e-05	0.00455406	-0.207813	0.594745	0.76841
LINC01501	-0.987519	1.94414e-05	0.00455569	-0.378404	0.00188022	0.0265098
IGF1	-1.13758	1.95797e-05	0.00454268	-0.131306	0.435749	0.65158
AR	-0.976797	1.9915e-05	0.00457517	-0.188983	0.0264817	0.127475
FAM174B	-0.782145	2.05028e-05	0.00466449	-0.139713	0.118548	0.312163
FAM3B	-0.922146	2.05351e-05	0.00462691	-0.140435	0.0163141	0.0956441
TFAP2C	-1.90634	2.06329e-05	0.00460467	-0.242537	0.461513	0.672468
CPE	-1.1048	2.1836e-05	0.0048272	-0.251436	0.00138792	0.0226012
FLNB	-0.691757	2.38017e-05	0.00521258	0.00259382	0.963614	0.981627
TBC1D30	-0.665835	2.44539e-05	0.00530582	-0.0597509	0.227837	0.45585
MSI1	-0.612493	2.45041e-05	0.00526793	-0.0473258	0.551539	0.73916
LOC105372038	-1.76347	2.46087e-05	0.00524233	0.153588	0.716437	0.846525
FAM110B	-1.29418	2.52022e-05	0.00532039	-0.148006	0.0211843	0.11183
TRPC5	-1.04751	2.54932e-05	0.00533378	-0.320175	0.00136597	0.0224623
MIR193BHG	-0.933194	2.58007e-05	0.00535034	-0.0211903	0.827229	0.913112
NPNT	-1.40811	2.63235e-05	0.00541086	-0.403646	8.02064e-05	0.00477024
CBFA2T2	-0.475827	2.83152e-05	0.00576966	-0.00889774	0.721756	0.849981
LINC01395	-1.82488	2.83449e-05	0.00572591	-0.144029	0.688164	0.829813
ZNF736	-0.986383	2.86677e-05	0.00574162	-0.39556	0.000568697	0.0134067
FGD1	-0.634033	2.87336e-05	0.00570604	0.0133473	0.891769	0.946542
LINC02745	-1.80899	2.88619e-05	0.00568337	-0.0304463	0.92165	0.961107
C8orf87	-2.00283	2.93255e-05	0.00572654	-0.311525	0.110659	0.29957
LIFR	-1.25101	2.94242e-05	0.00569833	-0.0773446	0.5871	0.762993
LINC01111	-1.56389	2.97096e-05	0.00570644	-0.420438	0.00353673	0.0385471
LOC101927141	-1.54907	3.03908e-05	0.00578981	-0.0636678	0.754736	0.870018
DSG1-AS1	-1.51199	3.12391e-05	0.00590344	-0.473842	0.00604631	0.0525531
LINC00559	-0.933912	3.13127e-05	0.00586999	-0.216506	0.475295	0.683581
PPFIBP2	-0.790978	3.13673e-05	0.00583357	-0.0068066	0.92958	0.965038
SPOCK1	-1.59271	3.21101e-05	0.0059247	-0.41038	0.000562297	0.0133363
ARFGEF3	-1.08623	3.29501e-05	0.00603218	-0.174338	0.0124299	0.0805059
CTD-2194D22.4	-1.09554	3.31924e-05	0.00602944	0.145337	0.691373	0.831927
PAK1IP1	-0.572109	3.38577e-05	0.00610298	0.041139	0.705963	0.840719
LINC00240	-0.677695	3.41643e-05	0.00611123	-0.249435	0.0205514	0.109825
LINC01247	-1.50582	3.4187e-05	0.00606897	-0.402937	0.201046	0.423622
TRAPPC3L	0.712607	3.44142e-05	0.00606337	-0.225204	0.0331829	0.146298
SMIM31	-1.39531	3.52975e-05	0.00617259	-0.316733	0.0097488	0.0699246
LOC105370362	-1.06508	3.53198e-05	0.00613073	0.00885448	0.944815	0.972668
LINC01031	-1.08831	3.55257e-05	0.00612114	-0.46788	0.000327082	0.00983892
ELOVL2	-1.14896	3.58233e-05	0.00612735	-0.158606	0.124548	0.321284
ARX	-1.01917	3.62918e-05	0.0061625	0.337084	0.276844	0.50777
KRT8	-0.5817	3.65229e-05	0.00615713	-0.0423063	0.433659	0.650072
LINC01260	0.518132	3.66055e-05	0.00612698	-0.106221	0.266204	0.496298
OSR2	-1.82473	3.68156e-05	0.00611844	0.0907819	0.836006	0.918129
LOC100996325	-0.846263	3.73324e-05	0.00616064	0.307731	0.413614	0.63381
NEK10	-0.853287	3.89426e-05	0.00638141	-0.174905	0.105851	0.291917
UBR5-AS1	-0.704345	3.94061e-05	0.00641252	0.266604	0.386663	0.609777
SSTR1	-1.39732	3.97853e-05	0.00642958	0.250922	0.405891	0.625986
TNFSF15	-0.944187	4.01259e-05	0.0064402	-0.130141	0.323213	0.553361
GULP1	-1.36489	4.01754e-05	0.00640428	-0.299252	0.0185503	0.103203
KSR2	-1.11776	4.04565e-05	0.00640552	-0.200913	0.0366091	0.15541
PLA2G2A	-1.24779	4.06806e-05	0.00639777	0.301068	0.35865	0.584887
LOC100129603	-0.81268	4.11007e-05	0.00642075	0.15471	0.373699	0.598435
ZFAND5	-0.540469	4.31191e-05	0.00669145	-0.0314916	0.694619	0.833649
ERC2	-1.0919	4.3708e-05	0.00673823	-0.23061	0.0020429	0.0278971
GDE1	-0.353926	4.42886e-05	0.0067831	0.00873464	0.900212	0.95111
SMG6	0.23109	4.45628e-05	0.00678078	0.0941918	1.36067e-05	0.00255076
LINC01697	-1.21291	4.51492e-05	0.00682569	-0.300229	0.0191586	0.105559
APELA	-1.81581	4.54788e-05	0.00683144	-0.354805	0.10336	0.287754
GDNF-AS1	-0.862445	4.61678e-05	0.00689077	-0.294456	0.0136348	0.0854519
SILC1	-1.60363	4.63654e-05	0.00687646	-0.212382	0.164048	0.377284
FAM160A1	-1.00095	4.66635e-05	0.00687715	-0.239604	0.000475714	0.0121696
RTL4	-1.20899	4.92576e-05	0.00721408	-0.182781	0.245405	0.475294
CFC1	-2.36376	4.97125e-05	0.00723548	-0.114864	0.643754	0.801758
LINC01098	-1.4599	4.97608e-05	0.0071978	-0.298644	0.096121	0.276267
LINC01760	-1.64279	5.00967e-05	0.00720194	0.068606	0.841047	0.920731
LINC02374	-1.93875	5.09492e-05	0.00727983	0.121034	0.758187	0.872751
LINC00448	-1.08122	5.11296e-05	0.00726133	-0.445968	0.0268973	0.128656
LOC101927502	-0.740809	5.19633e-05	0.00733527	8.57908e-05	0.99932	0.999832
DIRC1	-1.58352	5.29991e-05	0.0074367	0.121578	0.768906	0.879259
ZC2HC1B	0.257505	5.34785e-05	0.00745929	-0.113801	0.130796	0.330808
HOTAIR	-2.44002	5.36815e-05	0.00744331	-0.357107	0.0428247	0.170898
MARK1	-1.19043	5.37296e-05	0.00740615	-0.276493	0.0113054	0.0761047
VSTM2L	-0.853931	5.37716e-05	0.00736859	-0.212165	0.000821325	0.0168382
ESRRG	-1.38967	5.43821e-05	0.00740893	-0.2883	0.0382274	0.159818
DUXAP10	-1.86772	5.56836e-05	0.0075424	-0.268853	0.202213	0.424936
MNX1-AS1	-2.01241	5.60852e-05	0.00755313	0.660542	0.0644775	0.217177
PTPRG-AS1	-1.26216	5.62606e-05	0.00753346	-0.39435	0.0296777	0.136494
TTC12	-0.634797	5.6568e-05	0.00753158	-0.120882	0.307775	0.538858
RMST	-1.78032	5.66989e-05	0.00750636	-0.337966	0.0582486	0.204547
AGAP1	-0.739975	5.7614e-05	0.00758466	-0.0102971	0.914485	0.958069
GGTA1P	0.495436	5.9611e-05	0.00780371	0.0210417	0.727561	0.853813
HOXC12	-1.94781	5.98928e-05	0.00779705	0.462155	0.197798	0.41995
SOX9-AS1	-1.49549	6.02553e-05	0.0078009	-0.30362	0.151811	0.360497
SI	-1.27555	6.11266e-05	0.00787022	-0.339519	0.0790905	0.246191
DIP2C	-0.677856	6.12747e-05	0.00784618	0.029477	0.628623	0.792006
LINC00558	-1.50048	6.16626e-05	0.00785294	-0.408148	0.0438124	0.173188
CWH43	-1.2465	6.18619e-05	0.00783573	-0.249108	0.0218883	0.114285
SMOC2	-1.78888	6.23502e-05	0.00785512	-0.274233	0.0145202	0.0887456
HOXC4	-2.11625	6.23758e-05	0.00781633	-0.298153	0.0168405	0.0973176
GABRA5	-1.3923	6.25723e-05	0.00779924	-0.297272	0.109516	0.298058
SIGLEC8	0.842126	6.33476e-05	0.0078541	-0.0360654	0.799461	0.897469
LINC01315	-1.05171	6.3532e-05	0.00783551	-0.19258	0.121053	0.315848
LINC00587	-1.22238	6.38245e-05	0.00783036	-0.467477	0.00545317	0.0494329
TIGD5	-0.696751	6.48946e-05	0.00792019	0.206056	0.226497	0.454798
LOC101929353	-1.28147	6.48976e-05	0.00787951	-0.0890072	0.536879	0.728176
RARB	-0.918655	6.49285e-05	0.00784263	-0.125267	0.131855	0.332483
TBC1D16	-0.488459	6.59768e-05	0.00792838	0.116944	0.0188729	0.104427
LOC101928437	-1.26161	6.66351e-05	0.00796664	-0.291912	0.0960936	0.276222
GNA13	0.292948	6.69219e-05	0.00796031	0.0210829	0.711617	0.843893
ZFHX4	-1.58849	6.82009e-05	0.00807147	-0.224944	0.141088	0.34536
FOXH1	-1.60329	6.866e-05	0.00808498	0.535299	0.170665	0.386284
MAOA	-0.770711	6.90072e-05	0.00808523	-0.0405524	0.763186	0.875324
PRLR	-1.09956	6.9614e-05	0.00811574	-0.188622	0.235085	0.463739
C8orf34	-1.52461	6.97682e-05	0.00809346	-0.344371	0.00237929	0.0300884
TMC5	-0.983461	7.03174e-05	0.00811699	-0.00799831	0.938074	0.969646
SLC6A14	-2.16262	7.04444e-05	0.00809179	-0.03978	0.902899	0.952445
DAPP1	0.668441	7.15566e-05	0.00817945	-0.143985	0.0911478	0.267887
KRTAP19-1	-2.71866	7.16888e-05	0.00815478	0.170406	0.604397	0.775323
BBS4	-0.406699	7.338e-05	0.00830683	-0.0871271	0.122006	0.317521
MATR3	-0.224216	7.33952e-05	0.0082686	0.0983331	0.0785489	0.245287
APOA1	-2.14143	7.34319e-05	0.00823316	-0.348923	0.12656	0.3249
RALYL	-1.39397	7.38056e-05	0.00823565	-0.348287	0.0107572	0.0741831
DMRT2	-1.31089	7.41125e-05	0.00823071	-0.153941	0.642666	0.801127
FAM222A	-0.864561	7.44483e-05	0.008229	0.15878	0.0998431	0.282188
CSPG4P1Y	-0.981712	7.5464e-05	0.00830211	0.340908	0.285522	0.516213
HOXC10	-1.63979	7.56785e-05	0.00828679	0.284562	0.345044	0.574779
FAR2	0.506135	7.61626e-05	0.00830102	-0.0194541	0.68098	0.824928
C5orf49	-0.887035	7.61949e-05	0.00826609	-0.168013	0.308386	0.539405
PRY	-1.08285	7.68538e-05	0.00829915	-0.294968	0.12227	0.317962
RNF220	0.366681	7.73667e-05	0.00831621	0.0291792	0.549924	0.738009
UGT2B15	-1.69964	7.74879e-05	0.0082912	-0.161199	0.380564	0.605004
IMPA1P1	-1.49532	7.77066e-05	0.00827681	-0.0692723	0.537072	0.72831
COL3A1	-1.33598	7.79726e-05	0.00826757	-0.378337	0.015897	0.0939267
MCM4	-0.587672	7.8362e-05	0.00827143	-0.118301	0.341242	0.570962
STEAP2-AS1	-1.47138	7.85002e-05	0.00824885	-0.276045	0.0170835	0.0980451
CARD8	0.472339	7.92132e-05	0.00828662	0.108364	0.0433481	0.172049
LINC02551	-0.846387	7.93396e-05	0.00826296	0.0250171	0.945659	0.973023
LINC01137	-0.43885	7.98133e-05	0.00827551	0.0257928	0.627499	0.791101
OR4N2	-1.00234	8.16036e-05	0.00842387	-0.227391	0.340952	0.570762
LOC102724421	-1.40953	8.18729e-05	0.0084146	-0.485028	0.0025133	0.0310296
RAMP3	0.520907	8.21432e-05	0.0084055	0.206009	0.0618735	0.211476
KANSL3	0.33905	8.31835e-05	0.00847495	0.0523072	0.246367	0.476134
FAM124B	0.418307	8.34849e-05	0.00846884	0.0455606	0.444612	0.658904
ADORA2A-AS1	0.551549	8.5198e-05	0.00860537	0.124648	0.000745307	0.0158483
LOC101928381	0.314521	8.77797e-05	0.00882808	0.0804791	0.425303	0.643682
BRINP3	-1.61595	8.81225e-05	0.00882467	-0.379533	0.00545678	0.0494465
DUSP8	-0.633033	8.87024e-05	0.00884496	0.272512	0.0138421	0.0861291
AKAP12	-0.35401	9.01557e-05	0.00895177	0.0440224	0.580177	0.758073
FAM83H-AS1	-0.856815	9.03585e-05	0.00893405	-0.0213451	0.807206	0.901671
TMEM47	-1.02534	9.08931e-05	0.00894915	-0.126119	0.580064	0.758138
ELAVL2	-1.79859	9.16441e-05	0.00898534	-0.353596	0.0273176	0.129818
LGR4	-0.747038	9.17986e-05	0.00896299	-0.161969	0.0040698	0.0416817
TGM5	0.543064	9.20284e-05	0.00894814	-0.0680279	0.487951	0.692056
MYO6	-0.978842	9.27061e-05	0.00897678	-0.152528	0.210531	0.435425
C5orf38	-3.0039	9.27478e-05	0.00894386	0.266805	0.388598	0.611552
CLEC1A	0.551862	9.28885e-05	0.00892073	-0.00565474	0.940432	0.970585
DIO1	-0.658498	9.34509e-05	0.0089381	0.127271	0.139547	0.343487
LINC01564	-1.27829	9.39931e-05	0.00895342	-0.0163182	0.96766	0.983825
MIPOL1	-1.42828	9.63847e-05	0.00914406	-0.301957	0.0091886	0.0676245
PARM1	-1.15038	9.68874e-05	0.00915469	-0.299228	0.0140339	0.0868155
ADCY1	-0.73762	9.73198e-05	0.00915862	-0.0542151	0.360158	0.586409
BICD1	-0.553401	9.88937e-05	0.00926951	-0.0567166	0.347754	0.576833
NPIPB8	0.645579	9.93905e-05	0.00927896	0.0454912	0.534011	0.726345
LINC02864	-1.48173	9.9596e-05	0.00926124	-0.306503	0.0492507	0.185218
MFSD4A	-0.85163	9.99015e-05	0.00925293	0.049883	0.432728	0.649259
BAIAP2L1	-1.09351	0.000100823	0.00930151	0.173935	0.100076	0.282505
THG1L	0.3475	0.000104329	0.00958722	-0.226095	0.0784605	0.245109
PSLNR	-1.36845	0.000104354	0.00955204	-0.228381	0.160078	0.371876
LINC02872	-0.898018	0.000104811	0.00955655	-0.368093	0.0039534	0.0410821
PLAGL1	0.283301	0.000105714	0.00960155	-0.151524	0.00522339	0.0483602
ARSJ	-0.859525	0.000105941	0.00958496	-0.212266	0.120799	0.315466
PI15	-1.98435	0.000106125	0.0095647	-0.507627	0.00899081	0.0668194
ASCL4	-1.35898	0.000106456	0.00955778	0.0904751	0.793321	0.893831
LOC100996654	-0.839925	0.000108035	0.00966251	-0.145371	0.116063	0.308777
LINC01376	-1.24762	0.00010827	0.00964673	-0.194568	0.483204	0.688994
DSC3	-1.43477	0.000109483	0.00971782	-0.230481	0.148011	0.355583
SGCD	-1.30435	0.000110156	0.00974071	-0.301381	0.0360778	0.153907
DSCAM	-1.15096	0.000110591	0.00974243	-0.195141	0.0915997	0.268744
GPT2	-0.471391	0.000111534	0.00978868	0.0399835	0.469273	0.678752
GPR158	-0.970033	0.00011189	0.00978325	-0.301935	0.0276666	0.130972
LINC00550	-1.58561	0.000112675	0.00981528	-0.769462	0.000173054	0.00705249
FLJ46284	-1.5855	0.000113472	0.00984807	-0.0507148	0.78573	0.889899
KLK11	-1.72913	0.000113762	0.00983684	-0.0986017	0.542672	0.732641
PLA2G15	0.366414	0.000114191	0.00983762	0.151984	0.0265174	0.127515
SNX5	-0.338859	0.000115982	0.00995536	0.0100976	0.841653	0.920965
ZBTB5	-0.72143	0.00011603	0.00992313	0.127934	0.347167	0.576349
PACC1	0.454905	0.000117046	0.0099736	0.0511968	0.308137	0.539211
PTPRT	-1.19269	0.000119055	0.010108	-0.347733	0.00394907	0.0410553
NRSN2-AS1	-0.756785	0.000119125	0.0100775	-0.0436498	0.705782	0.840589
HSFY1	-1.61117	0.000119172	0.0100452	-0.259965	0.138421	0.342118
DUXAP9	-1.85613	0.000119462	0.0100335	-0.345726	0.056295	0.200419
C14orf132	-1.02242	0.000119544	0.0100046	-0.114302	0.357104	0.583625
CIB4	-0.867249	0.000120408	0.010041	-0.153589	0.00109178	0.0197558
NAV3	-0.816766	0.000120746	0.0100335	-0.218896	0.0810665	0.249689
LINC02497	-1.62396	0.000121304	0.0100442	-0.23345	0.177897	0.396222
C2orf72	-1.37831	0.000121762	0.0100466	0.0150941	0.894768	0.948051
RAI14	-0.916841	0.000121999	0.0100309	-0.0291455	0.826654	0.912907
ZBTB2	0.25138	0.000122286	0.0100193	0.106928	0.0910666	0.267749
KC6	-1.62366	0.000123142	0.0100543	-0.227388	0.316259	0.54701
CCM2	0.197995	0.000124394	0.0101213	0.0614744	0.0528796	0.193281
IGSF5	-1.28195	0.000125028	0.0101376	-0.286943	0.0121333	0.0794852
LOC101927575	-0.833513	0.000125506	0.0101413	-0.120268	0.292894	0.524443
LINC01224	-1.18294	0.000125989	0.0101454	-0.445524	0.0838413	0.254951
LINC00485	-0.969166	0.000126104	0.0101198	-0.000576602	0.997381	0.998873
PDZRN3	-1.95705	0.000126657	0.0101295	-0.327526	0.0091264	0.0673359
LRP8	0.287662	0.000126734	0.0101012	-0.00423302	0.954425	0.97775
RND3	-1.06883	0.00012682	0.0100738	-0.0349584	0.873055	0.937122
COLCA2	-1.77083	0.000127204	0.0100702	0.0182835	0.950078	0.9753
LINC01492	-1.28135	0.00012807	0.0101046	-0.322243	0.0518746	0.191159
CEP95	-0.268931	0.000128246	0.0100845	0.0201562	0.79138	0.892631
FABP9	-2.09107	0.000129076	0.0101158	0.158745	0.641943	0.800482
LOC101929268	-0.777078	0.000129358	0.0101041	-0.0398191	0.604971	0.775592
FMO1	-0.889949	0.000129386	0.0100727	-0.256728	0.00885148	0.0662462
SLC26A7	-1.08382	0.000131102	0.0101726	-0.244211	0.0500381	0.187188
MBTPS2	-0.451889	0.000131616	0.0101788	-0.229139	0.0237848	0.119705
SCGB1B2P	-0.718258	0.000132465	0.0102107	0.0148811	0.907494	0.954672
TRIM49D2	-2.11002	0.000133085	0.0102249	-0.232746	0.481716	0.688086
KRTAP13-2	-2.1647	0.000133387	0.0102146	-0.835778	0.0231364	0.117783
SPON2	-0.909813	0.000134304	0.0102513	0.159507	0.127386	0.326199
SFTA3	-1.3782	0.000134807	0.0102563	-0.446709	0.0232896	0.118203
WDR45	0.420292	0.000135222	0.0102546	0.278218	0.0343546	0.149412
ADAMTS17	-0.873667	0.00013539	0.0102342	-0.107643	0.380188	0.604653
RGS1	-1.27748	0.000135538	0.0102124	-0.508879	0.0152952	0.0913615
TBPL1	-0.302204	0.000136707	0.0102675	0.0541825	0.556237	0.742526
LOC105372441	-1.66122	0.000136899	0.0102491	-0.0937242	0.420599	0.63991
ABCA12	-1.19003	0.00013798	0.0102971	-0.31334	0.0249549	0.123343
WAKMAR2	0.48086	0.000138942	0.0103359	-0.0580338	0.373182	0.598219
DPPA4	0.799734	0.000139016	0.0103087	0.0583618	0.601432	0.773171
EGFR	-1.03372	0.00014019	0.010363	-0.00724132	0.960634	0.980296
WWC1	-0.584783	0.000140367	0.0103435	-0.0922712	0.197805	0.41989
LINC00670	-1.25131	0.000141145	0.0103682	-0.182585	0.247353	0.477134
C9orf129	-0.529803	0.000142537	0.0104377	0.0304295	0.583191	0.759977
SHCBP1	0.509786	0.000143452	0.010472	-0.190527	0.0142298	0.087703
LOC101927495	-0.830062	0.000144202	0.0104941	-0.0103064	0.934038	0.967609
LINC01686	-1.62454	0.000144989	0.0105187	-0.299093	0.495961	0.698302
PTPRR	-0.941762	0.000145447	0.0105193	-0.178399	0.133626	0.335287
ADGRG2	-0.379684	0.000145995	0.0105265	-0.127679	0.0231471	0.117786
MRVI1-AS1	0.592539	0.000147043	0.0105695	-0.0727939	0.279695	0.510443
TTTY21	-0.942834	0.000147061	0.0105385	-0.186147	0.610388	0.779382
LINC01833	-1.05403	0.000148976	0.0106432	-0.0336083	0.830299	0.915121
LAX1	0.650344	0.000151204	0.0107695	-0.0403926	0.611946	0.780308
CDY1B	-1.63581	0.000151603	0.0107652	-0.581449	0.0437283	0.17303
LINC01508	-0.82445	0.000151676	0.0107378	-0.257978	0.00148641	0.0232052
HSFY2	-1.63488	0.000152747	0.0107811	-0.173087	0.298885	0.530549
C6orf52	-0.710227	0.000154334	0.0108604	-0.0363488	0.673583	0.819994
CSAD	-0.620761	0.000155562	0.010914	0.0274963	0.623365	0.788477
PLA2G2E	-1.02419	0.000157439	0.0110127	0.373246	0.236936	0.465508
ANKRD66	-0.839829	0.000157568	0.0109889	0.0522106	0.88208	0.941762
RETREG1	-1.08825	0.000158861	0.0110462	-0.119653	0.102228	0.286166
ELK4	-0.99398	0.000159727	0.0110736	0.0100925	0.887305	0.944242
TMPRSS11E	-0.832754	0.00016243	0.0112278	-0.28902	0.0115812	0.0773392
MAL2	-2.94924	0.000163154	0.0112447	0.224246	0.554997	0.741843
SYBU	-1.07735	0.000163199	0.0112148	-0.0914296	0.137879	0.341462
SESN2	0.241876	0.000163745	0.0112194	0.142432	0.00882865	0.0661387
GRAMD2A	-0.497452	0.000163851	0.0111939	-0.0847928	0.152906	0.362106
MYOCD	-1.45616	0.000164321	0.0111934	-0.174315	0.318374	0.54925
SDC1	-0.920048	0.000164793	0.011193	0.0379763	0.595438	0.768924
BICC1	-0.845517	0.000164805	0.0111615	-0.120502	0.34387	0.573598
PTPRQ	-1.37188	0.000168013	0.0113459	-0.32927	0.0185198	0.103155
FOXN4	-0.498724	0.000168922	0.0113746	0.0230695	0.777351	0.884771
ETV1	-1.15448	0.000168945	0.0113435	-0.207103	0.0424039	0.169826
FOLH1	-1.83522	0.000169149	0.0113248	-0.168276	0.319377	0.550169
OTX1	-0.878325	0.000169792	0.0113354	0.621844	0.0828332	0.253002
SEMA3E	-1.06511	0.000170123	0.0113253	-0.285905	0.0137669	0.0857521
GDF6	-1.62595	0.000170709	0.0113321	-0.0979521	0.592488	0.766509
SMAD6	-0.350051	0.000171407	0.0113463	0.0861735	0.0385477	0.160585
GTF2IP7	-1.35936	0.000171657	0.0113308	0.0198736	0.931453	0.965956
GREB1	-0.827129	0.000172029	0.0113235	-0.124114	0.00880471	0.0661072
ST3GAL3	0.235923	0.00017233	0.0113115	-0.0171967	0.655711	0.809423
FKBP15	0.352915	0.000172481	0.0112898	-0.0421018	0.497059	0.699093
TNNT1	0.584838	0.000172615	0.0112671	0.010253	0.920954	0.960723
SLC44A4	-0.647166	0.000173729	0.0113083	0.076828	0.315232	0.545879
CIR1	0.289796	0.000175274	0.0113773	-0.0942958	0.15883	0.370262
MAPRE2	0.482089	0.000178945	0.0115835	-0.0236698	0.629046	0.792283
CFTR	-1.54812	0.000180905	0.0116781	-0.408206	0.0109358	0.0747111
LINC00693	-1.25707	0.000181982	0.0117153	-0.254879	0.0801344	0.247991
CLEC12B	0.765859	0.000182241	0.0116999	0.329767	0.351727	0.579445
SPAG5	0.371631	0.000182322	0.0116731	-0.062278	0.601173	0.77305
YTHDF1	-0.51794	0.000183009	0.0116852	0.0720204	0.395275	0.617457
LINC02424	-1.65278	0.000183413	0.0116791	-0.409631	0.0566138	0.201005
GGA3	0.381455	0.000183656	0.0116629	0.176235	0.00425846	0.0428461
DIRAS2	-1.1184	0.000183862	0.0116444	-0.255111	0.0119113	0.0786465
2023-12-01	-1.32113	0.000184059	0.0116255	-0.353821	0.00533727	0.0490079
LRRC69	-0.868698	0.000184318	0.0116105	-0.322411	0.000471768	0.0121084
LINC00276	-1.38227	0.000185191	0.0116343	-0.360551	0.0463933	0.178893
NXPH1	-1.25786	0.000185242	0.0116063	-0.303569	0.0374016	0.157349
CDH17	-1.18549	0.000186186	0.0116344	-0.216783	0.0181224	0.102033
LINC01162	-1.24571	0.000188032	0.0117185	-0.336695	0.000285288	0.0092209
NLGN3	0.442504	0.000190134	0.0118181	0.123961	0.352716	0.580462
PHYHIPL	-0.897163	0.000190158	0.0117883	-0.246653	0.0485062	0.1833
RAB6C-AS1	-0.929417	0.000190959	0.0118067	-0.252731	0.215993	0.441577
TRIM40	0.576704	0.000192506	0.011871	-0.0720627	0.537213	0.728334
EDN2	-0.759998	0.000193262	0.0118864	-0.0556588	0.740382	0.861738
SORT1	0.399391	0.000193956	0.0118978	0.0350124	0.492296	0.695357
LOC105369911	-0.576298	0.000196561	0.0120262	-0.17607	0.0414224	0.167556
DNAJC5B	-0.832849	0.000198297	0.0121008	-0.119138	0.0743294	0.237815
PPP3CA	-0.401807	0.00019845	0.0120786	-0.131071	0.000427275	0.0113647
LINC01090	-1.11746	0.000198461	0.012048	-0.307187	0.0389066	0.161477
NTRK2	-0.864379	0.000198519	0.0120204	-0.23295	0.0544533	0.196188
PKNOX2	-0.597616	0.000199473	0.012047	-0.0875159	0.108396	0.296354
ANKS1B	-1.22387	0.000199632	0.0120256	-0.32519	0.00727215	0.058802
G3BP2	-0.264192	0.000200232	0.0120309	0.00139657	0.975651	0.98792
ANKAR	0.189582	0.000200403	0.0120103	-0.0936689	0.0347974	0.150806
KCNJ3	-1.28516	0.000200853	0.0120066	-0.233874	0.108807	0.296854
STEAP2	-1.48397	0.000201174	0.0119952	-0.492407	0.000113284	0.00557684
ZBTB10	-1.3649	0.000201485	0.0119832	-0.0912407	0.200119	0.422658
CASC9	-1.44686	0.000201742	0.0119681	-0.343147	0.044508	0.174846
ZNF175	0.625577	0.000203401	0.0120361	0.0443786	0.524453	0.719442
TEC	0.510928	0.000204673	0.0120809	0.00851024	0.896815	0.949276
SDC2	-1.03444	0.000204772	0.0120563	0.00682263	0.954096	0.977712
CFC1B	-1.98047	0.000204901	0.0120337	-0.330739	0.104827	0.290254
WNK2	-0.722999	0.00020496	0.0120071	-0.0440121	0.253828	0.484242
UMOD	-1.22093	0.000207056	0.0120996	0.257814	0.488655	0.69251
DUXAP8	-1.76446	0.000209024	0.0121842	-0.263088	0.16595	0.379571
LMO2	0.539604	0.000209024	0.012154	0.192269	0.000901636	0.0177696
FARP1	-0.820946	0.000209131	0.0121301	0.0175698	0.850488	0.925317
EDA	-1.14361	0.000211025	0.0122098	-0.168684	0.212151	0.437463
APOBEC3F	0.477715	0.000211732	0.0122205	0.228751	2.36606e-06	0.0013861
NRXN1	-0.924465	0.000212213	0.0122182	-0.327082	0.000105962	0.00545716
SERPINA5	-0.580188	0.000212678	0.0122149	0.0360098	0.8255	0.912493
PPP1R13B	-0.443437	0.000213016	0.0122044	0.0858838	0.105393	0.291305
LINC01173	-0.772619	0.000214415	0.0122546	-0.0835806	0.489094	0.692839
FRMD3	0.306331	0.000214436	0.012226	-0.0195629	0.785988	0.890019
SULF1	-1.31529	0.000215291	0.0122449	-0.177741	0.103188	0.287583
HELQ	0.291369	0.000215299	0.0122157	-0.168185	0.0148821	0.0898794
RASSF8	-0.621815	0.000215687	0.0122082	-0.0999817	0.221564	0.448583
LINC01036	-1.27973	0.000215688	0.0121788	-0.312553	0.00709689	0.0580256
SLCO5A1	-1.26958	0.000215736	0.0121523	-0.111415	0.208877	0.433229
LOC102723493	0.336092	0.000216984	0.0121932	0.0325942	0.359087	0.585355
PPM1K	-0.328468	0.00021725	0.012179	0.0141788	0.827735	0.913456
EPHA6	-1.34981	0.000217638	0.0121716	-0.320355	0.0465244	0.179134
CHRM1	-0.648139	0.000217769	0.01215	0.192428	0.133918	0.33584
ZNF91	-0.927564	0.000220261	0.0122598	-0.145079	0.286128	0.516911
TCTEX1D1	0.433389	0.000220433	0.0122403	-0.0342022	0.690208	0.831294
NRXN3	-0.941282	0.000221954	0.0122956	-0.232025	0.0712144	0.23158
LINC02720	-1.12733	0.000223584	0.0123567	-0.632586	0.0288506	0.134058
DLGAP3	0.322662	0.000224447	0.0123752	-0.0834076	0.169588	0.384849
NBEA	-0.588239	0.000225382	0.0123976	-0.303028	0.000953431	0.0184948
SBDS	0.595452	0.000225486	0.0123743	0.119257	0.4051	0.625467
PCAT2	-1.02619	0.000225704	0.0123573	-0.430979	0.250965	0.481052
ATP6V0A2	0.490584	0.000227207	0.0124106	0.135224	0.0148948	0.08991
LINC00314	-1.30571	0.00022789	0.0124189	0.0263543	0.936398	0.968812
LAD1	-0.92791	0.000228074	0.0124001	0.119059	0.306634	0.537947
RASGRP3	0.494103	0.000228546	0.012397	0.0715972	0.202686	0.425357
BUB1B-PAK6	0.368459	0.000229167	0.012402	0.0745524	0.393233	0.61558
CCND2	0.604048	0.000230592	0.0124504	0.0441837	0.598831	0.771265
GSC-DT	-1.38389	0.000231858	0.0124899	0.0304275	0.93585	0.968502
NADK2	-0.480735	0.000232634	0.012503	-0.0511445	0.389141	0.611872
MAPK4	-1.09574	0.000233005	0.0124943	-0.240235	0.0178404	0.101101
ANKH	-0.543659	0.000233227	0.0124776	-0.0388177	0.270579	0.501025
NIPSNAP2	-0.691895	0.000233457	0.0124615	-0.0421114	0.639605	0.798969
PCLO	-1.30641	0.000233623	0.012442	-0.373911	0.00714512	0.0582371
GOLGA2P10	-0.902907	0.000234316	0.0124506	-0.215185	0.00376892	0.0398722
LINC01507	-1.05294	0.000234399	0.0124269	-0.23537	0.0665321	0.221582
AOAH	0.565069	0.000235105	0.0124361	-0.0477605	0.514326	0.711968
NCALD	-0.983148	0.000235126	0.0124092	-0.0645304	0.557699	0.743335
NALCN-AS1	-0.754422	0.00023567	0.01241	-0.232578	0.0453492	0.17664
SLFN14	0.745551	0.000238692	0.012541	-0.0309367	0.737271	0.860254
PCAT1	-1.62053	0.000240125	0.012588	-0.255235	0.0979371	0.279124
PLCG2	0.688833	0.000240346	0.0125715	0.114934	0.00283498	0.033383
SLC36A3	-0.618183	0.000240839	0.0125692	-0.260817	0.00311117	0.0355456
CFAP45	0.456706	0.000240891	0.012544	0.026924	0.734638	0.858807
LINC00511	-0.828023	0.000241645	0.0125554	-0.176338	0.050015	0.187131
LOC101928978	-1.04914	0.000243828	0.0126407	-0.369018	0.00659096	0.0552777
LINC01524	-1.03998	0.000244418	0.0126434	-0.0155202	0.941384	0.971012
NPIPB6	0.576088	0.000246197	0.0127074	0.0414275	0.615033	0.78284
ZBED9	-1.12796	0.000246633	0.0127019	-0.342168	0.00309862	0.0354887
LOC283038	-0.695963	0.000246823	0.0126838	-0.219468	0.041709	0.168193
ARHGAP44	-1.04381	0.000246896	0.0126598	-0.120853	0.16565	0.379144
KCNN2	-1.20592	0.000247383	0.012657	-0.271263	0.0850277	0.256925
TRIM22	0.526238	0.000248143	0.0126683	-0.00706797	0.92784	0.964086
DCLK1	-1.1912	0.000249411	0.0127053	-0.298566	0.0219228	0.114362
RAD21	-0.587152	0.000249706	0.0126927	-0.137361	0.0169313	0.097554
LRIG3	-1.57903	0.000252065	0.0127849	-0.116226	0.527757	0.72203
ZNF385C	0.596934	0.000252228	0.0127656	0.0147896	0.849685	0.924917
C8orf34-AS1	-1.25048	0.000252252	0.0127393	-0.161578	0.291595	0.523076
PKP1	-0.710271	0.000252379	0.0127183	0.0537635	0.681166	0.825025
NCR3	0.845672	0.000252601	0.0127022	0.470024	0.23326	0.461576
SMPDL3A	-0.910219	0.000253054	0.0126977	0.130339	0.307561	0.538766
ZIC3	-1.5649	0.000254116	0.0127237	0.595155	0.0887378	0.263548
PTPRD-AS2	-1.18597	0.000254398	0.0127107	-0.218913	0.532801	0.725458
IFNAR2	0.345321	0.000254637	0.0126955	0.0567132	0.235907	0.464773
C20orf85	-0.513168	0.000256224	0.0127476	-0.230495	0.0641362	0.216619
ZNF563	-0.536569	0.000257057	0.0127619	-0.0695412	0.461646	0.67262
TOX3	-1.46214	0.000257437	0.0127538	-0.381762	0.0603271	0.208625
CTD-2297D10.2	-1.06886	0.000257679	0.0127388	0.573756	0.101032	0.284245
HMGCLL1	-1.34263	0.000257723	0.0127142	-0.503593	0.00275731	0.0327315
ZNF610	-1.06233	0.000257934	0.0126978	-0.162423	0.207426	0.431594
EZR	-0.591632	0.000258317	0.01269	-0.0480292	0.384228	0.607654
RIDA	-0.61842	0.000258501	0.0126725	-0.0731101	0.381979	0.606021
CYB5R2	-0.746486	0.000258849	0.0126631	0.172655	0.185108	0.405348
LINC01151	-0.539078	0.000260006	0.0126932	-0.0353194	0.739162	0.861302
PLA2G2F	-0.949695	0.000260597	0.0126956	0.269835	0.465053	0.675484
PIP5K1B	0.327545	0.000260882	0.0126831	-0.0746546	0.152876	0.362071
FRAT1	-1.43379	0.000263972	0.0128068	0.38259	0.189496	0.410469
LOC285889	-1.88239	0.000265695	0.0128637	0.175799	0.595798	0.769008
DIAPH1	0.499511	0.000265716	0.0128382	0.0846922	0.0664464	0.221359
TMCC3	-0.663639	0.000266761	0.0128622	-0.0114252	0.875095	0.937894
MRTFA	0.294953	0.000267375	0.0128653	0.0710251	0.044855	0.175415
LOC100505774	-0.762351	0.000268635	0.0128994	-0.0317686	0.791153	0.892461
PPP1R3A	-1.35456	0.000269287	0.0129043	-0.304821	0.196621	0.418514
RIPK4	-0.630878	0.00027065	0.0129432	0.46931	0.323488	0.55363
KRT39	-1.43694	0.000271116	0.012939	0.343857	0.293607	0.525399
LOC339260	-0.691586	0.000273417	0.0130223	-0.130268	0.158254	0.369726
ARPC2	0.424931	0.000274138	0.0130302	0.112065	0.0164262	0.0959886
HNF4G	-1.60852	0.000274662	0.0130286	-0.253271	0.140826	0.345077
PITX2	-1.09782	0.000275959	0.0130638	-0.125183	0.394601	0.616898
LINC02367	0.544706	0.000276903	0.013082	-0.128349	0.173898	0.39032
EXT1	-0.613603	0.000278399	0.0131262	-0.0427275	0.543848	0.733551
MYRFL	-0.802123	0.000278407	0.0131002	-0.204851	0.0113154	0.0761279
DSP	-0.431002	0.000278534	0.0130799	-0.0219765	0.725514	0.852606
C8orf37-AS1	-0.790409	0.000280649	0.0131529	-0.210938	0.000550636	0.0132475
TACC2	-0.614906	0.000282381	0.0132076	0.0631714	0.564644	0.748081
PABPC1	-1.00653	0.000286602	0.0133784	-0.0504009	0.516099	0.713201
LOC101926892	-1.37879	0.00028734	0.0133862	-0.0224126	0.854012	0.927043
NFIX	-0.535539	0.000289751	0.0134717	0.15731	0.0283275	0.1326
LOC400940	-2.02205	0.000290745	0.0134912	-0.275481	0.136044	0.339141
SYT7	-0.828101	0.000293316	0.0135835	0.129754	0.0382576	0.159859
LINC00536	-0.772392	0.000293502	0.0135654	-0.254826	4.72535e-05	0.00383146
LINC00987	0.449255	0.00029377	0.013551	-0.0378909	0.69227	0.832408
SEPTIN8	-0.34579	0.000294479	0.013557	0.0467022	0.463669	0.67406
LOC392232	-1.30046	0.000294661	0.0135388	-0.230086	0.300902	0.531793
CLPSL2	-1.15329	0.000298358	0.0136819	0.163168	0.593402	0.767395
DNAH5	-1.26636	0.000298448	0.0136593	-0.366468	0.00521394	0.0483301
NFXL1	-0.514986	0.000299136	0.0136641	-0.0675367	0.369647	0.594587
GP2	-1.63895	0.000300327	0.0136918	-0.153993	0.55893	0.744298
LOC105371267	-0.605379	0.00030034	0.0136658	0.115738	0.323382	0.553569
ADAM18	-1.62039	0.000304931	0.0138478	-0.279964	0.144199	0.349868
IRAK3	0.514425	0.00030571	0.0138563	0.0010627	0.985889	0.99352
FIRRE	-0.315087	0.000305916	0.0138389	-0.106391	0.107264	0.294186
CADM1	-1.43241	0.000307516	0.0138845	-0.179552	0.327819	0.557864
KAZN-AS1	-1.07234	0.000308327	0.0138943	-0.409948	0.000996135	0.0189008
HBP1	-0.498183	0.000308627	0.0138811	-0.0123405	0.901656	0.951863
TDRD6	-0.566822	0.000308764	0.0138607	0.264684	0.461303	0.672288
FCER2	0.499445	0.000309561	0.0138699	-0.0305694	0.627377	0.791074
NCR1	0.744618	0.000309907	0.0138589	-0.0966701	0.611968	0.780294
DHCR24	-0.382551	0.000310927	0.013878	-0.00927831	0.892212	0.946713
XPOT	-0.4861	0.000311399	0.0138727	0.0391158	0.617299	0.784445
KDELR2	-0.705068	0.000311895	0.0138684	0.0608019	0.401341	0.622657
TTTY15	-0.649123	0.000312611	0.0138739	-0.0452151	0.620174	0.786393
STC2	-0.825945	0.000312618	0.013848	0.140982	0.340262	0.570055
EIF4G3	0.257594	0.000313884	0.0138778	-0.0180525	0.586683	0.762747
TSPAN8	-1.39788	0.000315513	0.0139236	-0.328045	0.109993	0.298837
ACTG2	0.368262	0.0003156	0.0139012	-0.0576095	0.441079	0.6562
CASC16	-1.41462	0.000316061	0.0138954	-0.191144	0.297375	0.528749
LINC01456	-0.578337	0.000316075	0.01387	-0.273344	0.0245783	0.122177
LINC00903	-0.955054	0.000316884	0.0138795	0.364592	0.255773	0.486448
LOC101928012	-1.59555	0.0003173	0.0138718	-0.262837	0.214309	0.439514
SLFN13	0.648189	0.000318257	0.0138877	-0.0384095	0.735302	0.859111
KCNG1	-0.708721	0.000318511	0.013873	-0.0827812	0.463004	0.673551
TBL1Y	-1.24432	0.000319346	0.0138836	-0.173929	0.199792	0.422271
ABCA9	0.410699	0.000319542	0.0138663	-0.105644	0.110246	0.299039
LOC285819	0.795179	0.000320052	0.0138628	0.164924	0.279527	0.510297
CD84	0.73172	0.000321477	0.0138988	-0.0249222	0.754689	0.870007
RDH10	-1.05778	0.000321507	0.0138746	-0.0679536	0.389446	0.611901
LOC105374454	0.86895	0.000322379	0.0138866	-0.0563934	0.639167	0.798763
FGF6	0.691231	0.000324062	0.0139335	-0.106999	0.25764	0.488216
TMEM154	0.453138	0.000324689	0.0139349	-0.0388129	0.497944	0.699665
DDR2	-0.741934	0.000325958	0.0139638	-0.238561	0.00753102	0.0601481
FMO2	-1.01237	0.000328467	0.0140456	-0.114578	0.417079	0.636704
PLD5	-1.00825	0.000329268	0.0140542	-0.18147	0.153454	0.362782
KCTD18	0.351533	0.000329778	0.0140504	-0.142201	0.0851824	0.25726
ARHGEF38	-0.699262	0.000329968	0.0140329	-0.299691	0.000358249	0.0103897
ANKRD30B	-1.51578	0.000330917	0.0140478	-0.371259	0.0304789	0.138601
OCA2	-0.759172	0.000330983	0.0140252	-0.116626	0.247037	0.476721
ORC5	-0.94419	0.000331721	0.0140311	-0.150813	0.0345147	0.149886
RSPRY1	0.181531	0.00033436	0.0141172	0.0150406	0.757624	0.872232
EOMES	-0.682914	0.00033506	0.0141213	0.372468	0.240631	0.469971
TWIST1	-1.75901	0.000335671	0.0141217	-0.247514	0.448694	0.662022
LINC02740	-1.34313	0.000337261	0.0141631	-0.174392	0.48033	0.68728
TMEM39B	0.422243	0.000337379	0.0141427	0.139828	0.00962952	0.0693876
TRAF6	0.530969	0.000346243	0.0144884	0.0997318	0.181868	0.401404
SMIM4	-0.589013	0.000347591	0.0145189	0.0433117	0.739956	0.861627
SPN	0.438104	0.00034838	0.014526	0.158293	0.274629	0.505569
ZNF385B	-0.955166	0.000349429	0.0145438	-0.271677	0.00645484	0.0545855
TMIGD3	0.201076	0.00035075	0.0145729	-0.0472688	0.287427	0.518498
DACT2	-1.35661	0.000350789	0.0145488	0.0163204	0.926508	0.963685
PPP1CB	-0.57641	0.000351293	0.0145439	-0.0801813	0.266429	0.496439
DNAH8	-0.529511	0.000351694	0.0145348	-0.252597	0.000219299	0.00805461
MINAR1	-0.619002	0.0003524	0.0145384	-0.0608437	0.574925	0.754915
MAP3K21	-0.809183	0.000353287	0.0145493	-0.0964373	0.230744	0.458923
EFTUD2	0.463425	0.000354134	0.0145586	-0.0496316	0.487194	0.691652
DERA	0.253474	0.00035422	0.0145367	-0.0596349	0.169842	0.385166
LOC105377143	-2.02972	0.000355715	0.0145725	-0.572756	0.158759	0.370206
PXDN	-0.901886	0.000355911	0.0145551	0.122254	0.266316	0.496309
CASC8	-0.69288	0.000355921	0.0145301	-0.193654	0.00335963	0.0374708
DSG1	-0.997981	0.000359737	0.0146604	-0.224162	0.227263	0.455401
LINC02343	-1.53066	0.000359923	0.0146425	-0.226066	0.178587	0.396967
DEPTOR	-0.678728	0.000360273	0.0146313	-0.142614	0.00683979	0.0566749
RIOK3	0.526242	0.000360835	0.0146288	0.102066	0.0537798	0.19484
HHIPL2	-0.642023	0.000361154	0.0146165	-0.0758025	0.308191	0.539225
LRATD2	-1.26659	0.000361923	0.0146223	0.0219545	0.884882	0.943163
MYO10	-0.701096	0.000365216	0.0147299	0.0535848	0.5769	0.756153
CDRT1	0.365606	0.000368464	0.0148354	0.0355934	0.486225	0.690779
GLI2	-0.433538	0.000369297	0.0148434	-0.119755	0.142806	0.348001
ZNF346	0.193103	0.000369339	0.0148197	0.00936874	0.80516	0.900674
MYL1	-0.782621	0.000369549	0.0148028	-0.360071	0.0760669	0.240843
LINC01047	-1.31989	0.000370913	0.0148321	-0.55588	0.0587297	0.205374
PCDHB17P	-2.07222	0.000372429	0.0148673	0.113487	0.75855	0.872912
NOL11	0.267457	0.000374184	0.014912	-0.110198	0.153052	0.362307
NACA4P	-2.97977	0.000375497	0.0149389	0.674194	0.0606428	0.209038
TEAD1	-0.840161	0.000376241	0.0149432	-0.0460133	0.702589	0.838832
PKIA	-1.20383	0.000379438	0.0150446	-0.280198	0.00345062	0.0379083
LUZP2	-1.33128	0.000380507	0.0150615	-0.367212	0.0014108	0.0227211
PROKR1	0.648963	0.000380807	0.015048	0.421702	0.19331	0.414441
LRRFIP2	0.18174	0.000381547	0.0150518	0.0404743	0.263802	0.49394
MEX3D	-0.653155	0.000382532	0.0150653	0.227031	0.0382406	0.159817
CNTRL	0.366358	0.000382797	0.0150505	-0.0908196	0.0526014	0.192806
LINC01235	-0.992198	0.000382942	0.0150309	-0.154443	0.230382	0.458631
LINC02024	-1.72993	0.000383078	0.0150111	0.00979261	0.97783	0.989271
ECH1	0.339035	0.000384636	0.0150471	0.252337	0.0127185	0.0816753
PROM2	-0.647513	0.000385006	0.0150364	-0.0924011	0.396424	0.618387
MECR	0.36394	0.000385875	0.0150453	-0.0239485	0.675935	0.821534
KIF21A	-1.11701	0.000386246	0.0150347	-0.308253	0.00904242	0.0669482
SIX4	-1.04341	0.000387421	0.0150555	0.172871	0.626058	0.790219
C3AR1	0.641165	0.000390585	0.0151533	0.164113	0.0601122	0.208251
LDHB	0.475515	0.000390649	0.0151307	-0.106759	0.20283	0.42547
LINC00535	-0.963189	0.000392197	0.0151656	-0.256003	0.00167837	0.0248605
ICAM1	0.437735	0.000394864	0.0152436	0.206885	0.00451091	0.0441169
LINC02118	-0.8402	0.000396637	0.0152868	-0.239341	0.154469	0.364152
CXADR	-0.914284	0.000396936	0.0152732	-0.0581956	0.516787	0.713562
IRF8	0.663085	0.000397063	0.0152531	0.0862657	0.248657	0.478468
VCPKMT	-0.504322	0.00039712	0.0152303	-0.0289136	0.845001	0.922947
ESRP1	-1.19888	0.000397336	0.0152137	-0.141456	0.120733	0.315364
LINC01722	-1.16475	0.000398012	0.0152147	-0.279148	0.0736388	0.236381
C10orf82	-0.630989	0.000398195	0.0151969	0.0328025	0.857711	0.928734
HOXC8	-1.82374	0.0003994	0.0152181	0.06364	0.862457	0.931292
POP1	-0.600643	0.00039958	0.0152003	-0.109133	0.0423579	0.1697
ADAMTS12	-1.03053	0.000400345	0.0152047	-0.223416	0.0470921	0.180342
FOXG1-AS1	-1.326	0.000401847	0.015237	-0.214805	0.281323	0.512059
LINC00373	-0.916274	0.000402276	0.0152287	-0.375387	0.0100128	0.0710357
FAM41AY1	-1.34759	0.000403227	0.01524	0.153563	0.614045	0.782134
BMPR1B	-1.1119	0.000404145	0.0152501	-0.283947	0.0025065	0.0310602
LAMA1	-0.966128	0.000404209	0.015228	-0.173027	0.050163	0.187415
HENMT1	0.548867	0.000405594	0.0152557	0.0764549	0.517409	0.714211
OR10G7	1.24407	0.0004063	0.0152577	0.509488	0.0897108	0.265395
ZNF703	-1.85041	0.000407689	0.0152854	0.482809	0.305355	0.536666
ENPP2	-0.635843	0.000410277	0.0153579	-0.140733	0.02793	0.131449
CFDP1	0.163085	0.000411476	0.0153782	0.0742857	0.134459	0.336694
LINC01094	0.424609	0.000412756	0.0154015	-0.00457599	0.942323	0.97151
LINC00692	-0.465049	0.000413736	0.0154135	-0.0352901	0.828275	0.913707
BTK	0.736726	0.000414877	0.0154314	0.00587312	0.96129	0.980752
OCSTAMP	0.754748	0.000415058	0.0154137	-0.0439659	0.665446	0.815981
TREML4	0.952727	0.000415756	0.0154152	-0.0625187	0.579706	0.757966
CMTM2	0.573533	0.000416707	0.0154261	0.225548	0.12003	0.314298
BARX1	-1.7307	0.000416844	0.0154068	0.0970634	0.782587	0.887755
LINC01075	-1.08213	0.000417187	0.0153952	-0.530772	0.0275341	0.130529
ZNF350-AS1	-0.897167	0.000418521	0.0154201	0.243906	0.491057	0.69436
LOC101929528	-1.32388	0.00041945	0.0154301	0.10442	0.766592	0.87764
SYT11	0.445779	0.000419973	0.0154251	0.157444	0.0566927	0.201163
TMEM178B	-1.24092	0.00042073	0.0154287	-0.274994	0.00629824	0.0538048
LINC01479	-0.820615	0.000422315	0.0154627	-0.26445	0.00380523	0.0400755
SYT12	-0.3623	0.000423733	0.0154904	0.0657996	0.36055	0.586517
METTL16	0.210242	0.000424076	0.0154788	0.0360647	0.172239	0.388158
SATB2	-1.09959	0.000424147	0.0154573	-0.276342	0.00634887	0.05406
LOC100289495	0.497197	0.000426107	0.0155046	0.0908973	0.355014	0.58224
SLC25A29	-0.425571	0.000427125	0.0155175	0.206769	0.0300292	0.137571
DKC1	0.602347	0.000429178	0.015568	0.176218	0.142634	0.347727
GALNT7	-0.493747	0.000429552	0.0155575	-0.10994	0.0387888	0.161273
TUSC7	-1.56704	0.000433377	0.0156718	-0.0455953	0.911501	0.956525
MYO1B	-0.617174	0.000434247	0.0156791	-0.0417204	0.595351	0.768896
FANCA	0.289528	0.000435456	0.0156985	0.0435346	0.420946	0.64023
MLN	-0.644219	0.000436905	0.0157266	0.112821	0.392715	0.61514
TBX2	-1.10358	0.000438136	0.0157467	0.505177	0.0146566	0.0891612
ARHGAP39	-1.04464	0.000438142	0.0157228	-0.000509997	0.992752	0.996708
LOC101929563	-1.27705	0.000438885	0.0157254	-0.156645	0.337453	0.567458
NUDT9	-0.52969	0.000439619	0.0157276	-0.0183607	0.907893	0.954834
ICAM2	0.491422	0.000440567	0.0157375	0.0801981	0.270568	0.501045
LINC01248	-0.731072	0.00044146	0.0157454	-0.246744	0.0459425	0.17774
FBXO32	-0.836971	0.000441683	0.0157294	-0.221442	0.0293136	0.135565
NDRG1	-0.898134	0.000441998	0.0157168	0.185502	0.00680943	0.0565233
LOC339192	0.409962	0.000442007	0.0156932	-0.0328894	0.673253	0.820019
CCDC85C	-0.61589	0.000443529	0.0157235	0.155185	0.0548808	0.197212
FZD6	-0.597027	0.000443563	0.0157009	-0.0263225	0.797167	0.895924
PIGL	0.312972	0.000447951	0.0158323	0.0417241	0.30992	0.540877
PAFAH1B1	0.172894	0.000451538	0.0159351	0.0865614	0.00820444	0.0633041
LOC105373159	-0.557554	0.000458086	0.0161418	-0.0610302	0.605375	0.775857
LOC101927189	-0.854396	0.000458399	0.0161286	-0.24247	0.0066263	0.0554551
LOC339975	-1.50478	0.000459753	0.016152	-0.308361	0.0713426	0.231804
ADTRP	-0.794087	0.000460317	0.0161476	-0.120675	0.12837	0.327179
USP32P3	-0.404093	0.000462488	0.0161995	-0.25509	0.0208933	0.110943
LOC102724874	-1.075	0.0004636	0.0162143	0.00748162	0.982688	0.991916
LINC01229	-0.868424	0.000463961	0.0162027	-0.154939	0.123414	0.319696
ADNP	-0.341692	0.000464218	0.0161875	-0.0325002	0.358203	0.584322
STK31	-0.848498	0.000464606	0.016177	-0.135647	0.149631	0.358078
FEZF1-AS1	-1.38228	0.000466171	0.0162074	0.239708	0.473387	0.682177
ST6GALNAC5	-0.850583	0.000467306	0.0162228	-0.302086	0.000850815	0.0171281
BARX2	-1.16043	0.000468678	0.0162464	-0.31679	0.000117986	0.00571233
IRF6	-0.609734	0.000469439	0.0162487	-0.196503	0.121159	0.316091
CCNG2	-0.70596	0.000470139	0.0162489	0.127823	0.389231	0.611891
LINC00410	-0.56073	0.000472431	0.0163041	-0.292911	0.0221781	0.114953
ACSS1	-0.311115	0.00047285	0.0162945	0.126036	0.00221053	0.0290518
EPHA7	-1.29718	0.000473181	0.016282	-0.427191	0.00644962	0.054561
AIG1	0.290626	0.000473383	0.0162651	-0.11811	0.0166318	0.0966118
LRRTM4	-1.27561	0.000474699	0.0162864	-0.290776	0.0474315	0.181197
SMCO4	-0.79692	0.000476795	0.0163344	-0.0334686	0.693314	0.833021
LYPD6	-0.803611	0.00047819	0.0163583	-0.312407	0.00206454	0.0279805
CRADD	-0.339231	0.000478611	0.0163488	-0.0433938	0.154307	0.363989
GUSBP2	-0.489084	0.00047975	0.0163639	-0.140118	0.0284947	0.133064
LINC00581	-0.643005	0.000480423	0.016363	-0.0782473	0.299672	0.530779
LINC02523	-0.802457	0.0004811	0.0163623	-0.278319	0.0319665	0.14268
EIF2AK1	-0.413263	0.000482867	0.0163986	0.139695	0.0111195	0.0754164
LOC100287896	-0.742919	0.000483237	0.0163874	0.331063	0.248169	0.477961
LOC105369201	-0.695027	0.000485279	0.0164329	0.0555254	0.579427	0.757896
SIRLNT	-1.99465	0.000486021	0.0164342	-0.125468	0.564245	0.74789
HYLS1	-0.636726	0.000486346	0.0164215	-0.0374941	0.729528	0.855307
ALPK1	0.278849	0.000488544	0.016472	-0.113426	0.0359298	0.153611
SPPL3	0.204251	0.000491824	0.0165588	0.00766306	0.801447	0.898579
EPHB6	-0.633272	0.000492827	0.0165688	-0.110554	0.357561	0.583925
DSTN	-0.467861	0.00049285	0.0165458	0.011086	0.84444	0.922463
FBXO39	0.444749	0.000499751	0.0167535	-0.104379	0.393824	0.616218
M6PR	0.651986	0.000503833	0.0168662	-0.106462	0.340872	0.57071
COBL	-0.7738	0.000508936	0.0170127	-0.0696126	0.127793	0.326599
PTPRS	-0.373379	0.000509032	0.0169917	0.0288201	0.680743	0.824769
LINC00301	0.220054	0.000509104	0.0169699	-0.127836	0.0485726	0.183463
GLYATL3	-0.811367	0.000512683	0.0170649	0.00783505	0.94711	0.973533
INPP5B	0.426291	0.000512843	0.017046	0.0907048	0.0476639	0.1817
LINC00479	-1.08525	0.000512957	0.0170257	0.0493491	0.781465	0.887299
TCIM	-3.33673	0.000513933	0.0170339	-0.432107	0.236696	0.465271
SMURF2	-0.32998	0.000514882	0.0170413	0.0457676	0.459849	0.671088
C9orf152	-0.785783	0.000516541	0.0170721	0.035266	0.818063	0.907999
LINC01551	-1.58362	0.000516831	0.0170576	-0.212115	0.42827	0.645836
NXPH4	-1.04315	0.000518889	0.0171014	0.00914299	0.948561	0.974383
FMO6P	-0.975564	0.00052008	0.0171166	-0.0410647	0.765488	0.87672
ERH	-0.363924	0.000523108	0.0171921	0.0677771	0.555265	0.741905
LOC730100	-1.02613	0.000524346	0.0172087	-0.285642	0.0315792	0.14168
LOC101927359	-1.29651	0.000525692	0.0172287	-0.375202	0.0449004	0.175505
MFSD4A-AS1	-0.762261	0.000525907	0.0172117	-0.161708	0.329725	0.559968
EPB41L3	0.588737	0.000527004	0.0172235	-0.097383	0.233722	0.462061
COLEC10	-1.1996	0.000527231	0.017207	-0.212803	0.15022	0.358499
EEF1DP3	0.307048	0.000528974	0.0172398	-0.0531558	0.135076	0.337662
CDON	-0.738992	0.000530636	0.01727	-0.187806	0.0201755	0.108659
MPL	0.443972	0.00053173	0.0172816	0.148981	0.0409165	0.166284
HOXA-AS3	-1.05936	0.000532707	0.0172894	0.393483	0.0111959	0.0756719
DSC2	-1.19314	0.000533897	0.017304	-0.194793	0.211055	0.435895
PRR5L	0.330033	0.000536628	0.0173685	-0.0724766	0.31501	0.545736
LOC100131257	-0.477696	0.000537247	0.0173646	-0.275814	0.011113	0.0753943
FBXL7	-1.01957	0.000537954	0.0173635	-0.0285406	0.889673	0.945732
ARLNC1	-1.21245	0.000541631	0.0174581	-0.217841	0.0207559	0.110589
UAP1	-0.645604	0.000542098	0.0174491	0.0157983	0.843577	0.922079
SYCP2L	-0.712395	0.000544489	0.0175021	-0.123064	0.142211	0.347273
STK3	-0.643546	0.00054525	0.0175025	-0.156485	5.25467e-05	0.00402394
LOC646588	-0.966668	0.000545927	0.0175003	-0.166054	0.0140586	0.0869225
PMEPA1	-1.04854	0.000553049	0.0177044	0.108864	0.181732	0.401218
SLC7A2	-1.4029	0.000553976	0.0177098	-0.101147	0.516335	0.713317
CCSER1	-0.696074	0.000554636	0.0177068	-0.324647	0.000109334	0.00552159
ACSS3	-1.22047	0.000557482	0.0177734	-0.381148	0.00835011	0.0639229
RPS6KA6	-1.46062	0.00056111	0.0178648	-0.318262	0.0920998	0.269502
LYPLAL1-AS1	-1.15759	0.00056231	0.0178787	-0.290591	0.0482104	0.182772
C1RL	0.410563	0.000565505	0.0179559	0.0198235	0.704609	0.840088
LINC02388	-1.48559	0.000568253	0.0180188	-0.423837	0.025973	0.126088
HRK	-0.709696	0.000569605	0.0180372	-0.0896296	0.496205	0.698352
SLC7A7	0.415287	0.000570524	0.018042	0.10484	0.157453	0.368666
PVT1	-0.698545	0.000570763	0.0180252	-0.0306629	0.472328	0.68132
TENM4	-0.825026	0.000571876	0.018036	-0.242794	0.00558423	0.0500594
UBAP2	-0.286726	0.000573007	0.0180474	0.00613833	0.824743	0.912087
TPD52	-1.13685	0.00057597	0.0181164	-0.0890229	0.0354806	0.152441
LOC105378146	-0.94658	0.000577694	0.0181463	-0.00883876	0.941848	0.971277
MOCS3	0.409361	0.000578369	0.0181431	0.322899	0.344621	0.574443
LINC02172	-1.17316	0.000578612	0.0181265	-0.400853	0.0570089	0.201705
SPATA17	-1.08077	0.000579502	0.0181301	-0.278484	0.039784	0.16364
KLKP1	-1.93155	0.000579585	0.0181086	0.22521	0.516346	0.713247
CASP10	0.339481	0.000580231	0.0181046	0.129642	0.0385437	0.160625
CCK	-1.13887	0.000580877	0.0181007	-0.384659	0.0954521	0.275019
JAZF1	-0.524001	0.000582465	0.018126	-0.0559916	0.296525	0.52816
PEX10	-0.443112	0.000583197	0.0181248	0.288048	0.000806491	0.0166801
ANO4	-1.20524	0.000585029	0.0181576	-0.268728	0.0333909	0.146911
ROR2	-0.408038	0.000586145	0.0181682	-0.103137	0.112431	0.302759
CCAT1	-0.96702	0.000587212	0.0181772	-0.0142968	0.918767	0.959766
ELMO1	0.34233	0.000588157	0.0181824	0.0119619	0.55669	0.742623
ANXA13	-0.886271	0.000593054	0.0183097	-0.129588	0.0201322	0.1085
DCHS1	0.359985	0.000593615	0.0183029	0.0916032	0.0759059	0.24069
HAVCR1	-1.05371	0.000594694	0.018312	-0.222494	0.0483753	0.18316
BNC2	-0.719729	0.000597976	0.0183889	-0.129426	0.281631	0.5125
ITGA6	0.330873	0.000601095	0.0184606	0.0229638	0.638197	0.798146
SYT1	-0.913791	0.000602403	0.0184766	-0.292563	0.0168863	0.0973905
LOC102723899	-0.956368	0.000603537	0.0184872	-0.184387	0.0792213	0.246304
GIMAP4	0.74485	0.000604243	0.0184846	0.260891	0.375785	0.600052
OTX2	-1.05208	0.000604987	0.0184833	-0.304335	0.232189	0.460585
CCN4	-0.484627	0.000607364	0.0185317	-0.0118936	0.822555	0.910698
PLEKHO2	0.440125	0.000607726	0.0185186	0.191296	0.000701405	0.0152185
CD1A	0.694228	0.000608235	0.0185101	-0.083134	0.521758	0.717383
LINC01675	0.54428	0.000609316	0.0185189	0.197721	0.156525	0.367299
TAB2	0.202351	0.000610989	0.0185457	-0.0199472	0.659503	0.812093
SLC2A9	0.470636	0.000612265	0.0185604	-0.0257424	0.525268	0.720012
LINC00867	-1.23131	0.000612451	0.0185421	0.166476	0.683477	0.826627
GPC3	-0.679228	0.00061251	0.0185199	-0.190827	0.00863456	0.06529
RLF	0.276229	0.000613977	0.0185404	0.00547677	0.897448	0.949474
SNX31	-0.901315	0.000615092	0.0185501	-0.18041	0.00138739	0.022624
TEP1	0.355508	0.000615464	0.0185375	0.0711934	0.0543402	0.195931
PTPN21	-1.07871	0.000618305	0.0185991	-0.119447	0.0628308	0.213689
GRIA3	-0.897192	0.000619517	0.0186117	-0.326176	0.00342789	0.0378538
CHMP1B2P	-1.08932	0.000622542	0.0186786	-0.300222	0.0315046	0.141454
TIMD4	-1.14513	0.000624283	0.0187069	-0.276122	0.0265242	0.127522
HIVEP1	-0.334948	0.000624913	0.0187019	-0.0643397	0.14309	0.348438
CSNK1A1	-0.299002	0.000630569	0.0188471	0.0408025	0.400181	0.621681
ISX	-1.64029	0.000631943	0.0188641	-0.105517	0.774944	0.883404
TRAIP	0.470093	0.000633295	0.0188804	0.0787947	0.169196	0.384407
PLPP3	0.332846	0.000633795	0.0188713	0.064706	0.0634102	0.215004
LINC01558	-0.764219	0.000633897	0.0188504	-0.121321	0.491779	0.69492
SSTR5	-1.38982	0.000635107	0.0188624	0.298156	0.29459	0.526554
LINC00616	-0.783722	0.000636276	0.0188732	-0.139179	0.26106	0.491399
MYCT1	0.814267	0.00063769	0.0188913	-0.0772991	0.414851	0.634833
RPRD1B	-0.347991	0.000638854	0.0189018	0.0246101	0.648204	0.804692
CASZ1	-0.672984	0.000639456	0.0188958	0.200577	0.0048646	0.0463759
ADA	0.39728	0.000640563	0.0189047	0.105012	0.0816904	0.250753
PUF60	-0.779638	0.000640614	0.0188824	0.366822	5.96397e-05	0.00426078
CPA6	-0.610282	0.000641858	0.0188953	-0.126269	0.0389563	0.161511
LINC01856	-0.895273	0.000642545	0.0188918	0.0804102	0.742855	0.863116
OSTN	-1.13874	0.000643182	0.0188868	-0.135808	0.360767	0.586788
PIP	-1.48409	0.000648036	0.0190056	0.102717	0.75706	0.871753
PSPH	-0.402729	0.000648398	0.0189924	0.0674427	0.420129	0.639486
BVES	-0.692023	0.000649086	0.0189888	-0.271128	0.00755084	0.0602242
CDS1	-1.02679	0.000649392	0.0189741	-0.282068	0.00139657	0.0226476
LINC02656	0.876279	0.000650571	0.0189849	0.165137	0.503015	0.703878
GBP6	0.464536	0.000650681	0.0189644	-0.0871698	0.335652	0.565484
CR1	0.435219	0.000650681	0.0189409	-0.0849801	0.27116	0.501705
EPHA5	-1.15955	0.000651839	0.0189511	-0.33575	0.0264137	0.127252
RNF212	-0.376446	0.000652158	0.0189368	-0.0408894	0.384728	0.608075
IP6K2	-0.649333	0.000653873	0.0189631	0.122243	0.0550035	0.197562
ZNF823	-0.660083	0.000654061	0.0189451	-0.0158831	0.896391	0.94917
PIGB	0.479576	0.000654142	0.0189241	0.0209566	0.789884	0.89163
KCTD16	-0.90147	0.000654363	0.0189071	-0.16419	0.154047	0.363522
NEDD4L	-0.641185	0.000656381	0.0189421	-0.0357881	0.618592	0.785023
C1RL-AS1	0.601357	0.000659104	0.0189973	-0.0386219	0.606853	0.776943
FBXL8	-0.958309	0.00066011	0.0190029	0.530272	0.282676	0.513603
MED28	0.447211	0.000661561	0.0190213	0.158661	0.0435325	0.172401
B3GNT2	0.435033	0.000662078	0.0190128	0.146847	0.0083009	0.0637128
PTPDC1	-0.520645	0.000663576	0.0190325	-0.189916	0.00116091	0.0205621
ANO6	0.386189	0.00066362	0.0190105	-0.0582465	0.290076	0.52123
PYGB	-0.524522	0.000664545	0.0190138	0.09019	0.0543872	0.19601
CHST11	0.461235	0.000669402	0.0191294	0.0838941	0.0532734	0.193874
FSTL1	-0.738707	0.000669417	0.0191065	0.0294039	0.649449	0.805384
GK	0.488005	0.000671161	0.019133	-0.0225237	0.742162	0.862568
ADGRE4P	0.611472	0.000672003	0.0191337	-0.065509	0.366764	0.591736
NEXMIF	-0.983179	0.000672735	0.0191313	-0.235839	0.109365	0.297752
EHF	-0.720738	0.000673382	0.0191265	-0.127819	0.031385	0.141079
PZP	0.637555	0.000675944	0.019176	-0.113778	0.0825112	0.25238
LINC02349	-1.09743	0.000675966	0.0191535	0.262887	0.491422	0.694709
LINC02043	0.34071	0.000676541	0.0191466	0.127656	0.247442	0.477267
TSPAN2	0.479786	0.000678103	0.0191677	-0.0291226	0.626868	0.79073
DEUP1	-1.13207	0.000679674	0.0191889	-0.331849	0.00606743	0.0526001
MID1	-0.544757	0.000680064	0.0191768	-0.152085	0.00481013	0.0461005
DGKB	-1.07968	0.000680241	0.0191588	-0.328361	0.00387488	0.040681
CSNK1G1	0.163427	0.000681659	0.0191756	-0.0298771	0.386095	0.609332
UBE2E2	-0.566232	0.000682163	0.0191668	-0.210163	0.000372057	0.0106063
GAB3	0.565561	0.000682172	0.0191441	0.0934307	0.0294145	0.13587
SAMD10	-0.396418	0.000682323	0.0191254	0.169631	0.101514	0.285019
USHBP1	0.320021	0.000682431	0.0191056	0.145397	0.0418641	0.168499
ABCA10	0.335988	0.000682463	0.0190837	-0.215567	0.00646867	0.054663
DNAH7	-0.551347	0.000682895	0.019073	-0.253453	0.00157253	0.0239747
CLDN14	-0.622577	0.000683548	0.0190685	-0.0146247	0.846958	0.923793
CD300LG	0.42459	0.000685513	0.0191006	0.202021	0.181303	0.400611
TRPV6	-0.795994	0.000686957	0.0191181	-0.0808337	0.337402	0.567413
F8	0.290062	0.000689155	0.0191566	-0.0749786	0.0793079	0.246475
CAND1.11	0.18516	0.000690023	0.019158	0.0171094	0.669116	0.817785
CADPS2	-1.22555	0.00069065	0.0191527	-0.182779	0.271358	0.501833
SEPTIN4-AS1	0.403329	0.000691009	0.01914	-0.050211	0.684198	0.827073
POGLUT2	0.515389	0.000691836	0.0191402	0.00434278	0.963973	0.981908
RCAN3AS	0.443313	0.000693667	0.0191683	0.311413	0.00427583	0.0429103
MAP2	-0.748904	0.000694087	0.0191573	-0.161003	0.0968293	0.277554
GOLM1	-0.761387	0.000695866	0.0191838	-0.0334055	0.604901	0.775587
KCNMB2-AS1	-1.32474	0.000696129	0.0191685	-0.392649	0.0122611	0.0799203
ADAM2	-1.57358	0.000696721	0.0191623	-0.478049	0.00460261	0.0445306
ZNF655	0.415494	0.000696752	0.0191407	-0.146783	0.0689165	0.226306
MCMDC2	-0.686447	0.000699334	0.0191891	-0.131007	0.0506394	0.188384
LOC102724020	0.584779	0.000699854	0.0191809	-0.0251407	0.661902	0.81385
GSC	-1.58575	0.00070377	0.0192657	0.478013	0.180154	0.399163
TMEM150C	-0.392249	0.000704271	0.0192569	-0.097616	0.0569415	0.201588
PRY2	-0.830015	0.000706106	0.0192846	-0.397343	0.0243868	0.121664
POTEI	-1.09772	0.000707216	0.0192924	-0.0643984	0.690339	0.831323
LINC00327	-0.530235	0.00070776	0.0192848	-0.113488	0.314629	0.545358
TNFRSF11B	-1.07849	0.000707958	0.0192678	-0.244724	0.192707	0.413792
SLC13A1	-1.47726	0.000708253	0.0192535	-0.293123	0.138466	0.342156
EIF3H	-0.654682	0.000709596	0.0192676	-0.13117	0.000688364	0.015033
GSN	0.371765	0.000710181	0.0192612	0.119701	0.0031272	0.0356766
LINC02466	-0.862181	0.000711307	0.0192694	-0.331896	0.0978357	0.279039
TCTN2	-0.37918	0.00071147	0.0192516	-0.093552	0.143004	0.348302
FYB1	0.596512	0.000714014	0.0192981	0.0168802	0.793106	0.893674
EYA1	-1.24634	0.000714982	0.019302	-0.354519	0.00634637	0.0540583
SDK1	-1.32636	0.000715975	0.0193066	-0.135391	0.0493634	0.185433
OTX2-AS1	-1.17761	0.000716926	0.01931	-0.0503187	0.846434	0.923652
TDRD1	-0.550304	0.000718023	0.0193174	-0.246628	0.00339761	0.0376792
ZNF442	-0.34942	0.000719796	0.0193429	-0.0713361	0.541922	0.732134
IZUMO1R	-1.89953	0.000720929	0.0193511	-0.112141	0.771629	0.881212
C2CD4D	-1.88201	0.000721459	0.0193432	0.783121	0.0401268	0.164272
C12orf56	-0.472298	0.000723994	0.019389	-0.151477	0.0269468	0.128787
SNTB1	0.375139	0.000735166	0.0196657	-0.0462956	0.184136	0.404051
RCAN1	0.406298	0.000738025	0.0197197	0.0957791	0.0500659	0.187142
LINC02098	0.455863	0.000738159	0.0197008	-0.0976413	0.148872	0.356772
PAX1	-1.71355	0.000738754	0.0196942	-0.235928	0.40159	0.622796
DRAIC	-0.658772	0.00073929	0.0196861	0.179918	0.555834	0.742284
SHROOM4	0.489279	0.000739505	0.0196695	-0.0645201	0.349383	0.57794
LINC02562	-1.56993	0.000739905	0.0196578	-0.149767	0.726607	0.853206
C8orf44-SGK3	-0.360856	0.000741398	0.0196752	-0.0457678	0.365454	0.590559
PRDM14	-0.889795	0.000742831	0.0196909	0.0328459	0.802325	0.899047
LINC01460	-0.552606	0.00074388	0.0196964	-0.0112826	0.915615	0.958267
LINC02154	0.640393	0.000746797	0.0197513	-0.130943	0.0571116	0.201916
STIM1	0.297465	0.00074776	0.0197545	0.0259354	0.444603	0.658932
EML5	-0.941097	0.000748256	0.0197454	-0.167266	0.053649	0.194757
MAGEL2	-1.2342	0.000748503	0.0197297	-0.00795935	0.977337	0.989028
ADIG	-0.787842	0.000749613	0.0197367	-0.0740225	0.585992	0.762101
KCNIP3	-0.609012	0.000750319	0.0197331	-0.0644371	0.202022	0.424801
LOC646736	-0.654527	0.00075287	0.019778	-0.168588	0.136801	0.340267
SELP	0.51153	0.000753152	0.0197633	-0.018648	0.774388	0.883157
ETV6	0.288413	0.000755197	0.0197948	0.108603	0.0024349	0.0304955
DEDD	0.430538	0.000755415	0.0197784	0.0645153	0.440822	0.655984
GNB4	0.208716	0.000759226	0.019856	-0.0171529	0.762367	0.87507
DENND4A	0.245642	0.000759963	0.0198531	0.0140095	0.740248	0.861796
MED30	-0.729319	0.000760008	0.0198322	-0.0624432	0.682773	0.826288
EWSAT1	0.540237	0.000760289	0.0198174	0.0908969	0.300118	0.530967
SLC5A1	-0.560877	0.000761713	0.0198325	-0.269321	0.000709529	0.015338
HOXD3	-0.92439	0.000762555	0.0198324	0.103232	0.570351	0.752113
LOC100130207	-0.559736	0.000763811	0.019843	-0.178519	0.00808018	0.0627171
SH3KBP1	0.469776	0.000765017	0.0198523	0.0800698	0.0520537	0.191517
COPS8	0.502059	0.000767879	0.0199045	-0.117045	0.24213	0.471719
LINC01549	-0.921053	0.000768221	0.0198914	-0.12126	0.379953	0.604442
ARHGEF26	-0.398968	0.00076909	0.0198919	-0.134497	0.00498384	0.046921
BTN3A2	0.768236	0.000770167	0.0198978	-0.0614485	0.531901	0.724906
HLCS	-0.466101	0.000772115	0.0199262	-0.0278549	0.566493	0.749344
SYCP2	-0.608349	0.00077812	0.0200591	-0.122291	0.0901856	0.266262
MYBL1	-0.708897	0.000780948	0.0201099	-0.137742	0.0366191	0.155396
G2E3-AS1	-0.4396	0.000784606	0.0201819	-0.317411	2.76625e-05	0.00342972
ATP6V0D2	-0.820597	0.000784675	0.0201615	-0.0996811	0.134885	0.337291
LINC02160	-0.578307	0.000784799	0.0201426	-0.0952717	0.269777	0.500133
COLGALT2	-0.496895	0.000784963	0.0201248	-0.132185	0.0337957	0.148081
ATP13A4	0.586832	0.000788386	0.0201904	-0.202597	0.0345753	0.150038
ENPP3	-0.738192	0.000789996	0.0202096	-0.258185	0.00122028	0.0211188
CRYBG3	-0.699058	0.000792161	0.0202429	-0.157718	0.138627	0.342301
WNT1	-0.986872	0.000793514	0.0202554	0.21976	0.50815	0.707851
LGR4-AS1	-0.63248	0.000795642	0.0202876	-0.099723	0.297752	0.529219
REEP3	-0.321233	0.000795882	0.0202716	-0.0657341	0.234414	0.462843
TPTEP1	0.757538	0.00079751	0.0202911	-0.149544	0.208236	0.43255
PLEKHA8P1	0.470654	0.000800767	0.0203518	-0.00603861	0.8911	0.946304
LYL1	-1.3721	0.000803222	0.0203921	0.838213	0.0432079	0.171841
KLHL28	-0.559224	0.000803284	0.0203716	-0.0350048	0.624705	0.789532
LOC102546299	-0.965149	0.000807402	0.0204539	-0.402507	0.00206449	0.027996
LBX1-AS1	-1.10968	0.000810233	0.0205034	0.431592	0.219587	0.446278
LOC102723517	-1.51991	0.000812571	0.0205404	-0.0930255	0.79224	0.893171
LOC101929420	-1.02075	0.000815674	0.0205966	-0.0109274	0.958897	0.979547
LANCL2	-0.411446	0.000816104	0.0205853	-0.0673942	0.207125	0.431083
MIR5689HG	-0.841983	0.0008172	0.0205908	-0.15308	0.175162	0.392106
STEAP4	-1.47392	0.000819495	0.0206265	-0.13671	0.236876	0.465429
RAP1GAP	-0.512657	0.00081958	0.0206065	-0.0650428	0.240512	0.469895
LOC101929380	0.664746	0.000820998	0.02062	-0.181603	0.0747708	0.238706
NLRP3	0.524635	0.000823423	0.0206588	0.0408537	0.626779	0.790746
FAIM2	-0.536009	0.000825326	0.0206843	0.00801602	0.927354	0.963752
ZNF804B	-1.17578	0.000826115	0.020682	-0.348132	0.0086895	0.0655151
CNPPD1	0.612825	0.000827274	0.0206889	0.122076	0.434005	0.650216
CENPK	0.629057	0.000830057	0.0207364	-0.204799	0.0069086	0.0570434
PLA2G7	-0.31139	0.000831616	0.0207532	-0.266225	0.0243893	0.121651
LINC00308	-1.81266	0.000834409	0.0208007	-0.231679	0.387532	0.610532
IMPG1	-0.845802	0.000838543	0.0208816	-0.269775	0.0365396	0.155171
CCDC74B	-1.01364	0.000840239	0.0209016	0.101621	0.502538	0.703547
MEF2C	0.586216	0.000841231	0.0209041	-0.0258974	0.672509	0.819496
FOXA2	-1.71043	0.000841321	0.0208842	0.710489	0.0467334	0.179643
ZNF462	-0.507086	0.000846318	0.020986	-0.157637	0.0284018	0.132789
PTPN3	-0.799908	0.000849256	0.0210366	-0.0976545	0.278253	0.508961
SLFN11	0.680037	0.000849447	0.0210191	-0.155412	0.0781993	0.244783
COCH	-0.973799	0.000851023	0.0210359	0.344165	0.247979	0.477829
CLGN	-0.570854	0.000852812	0.0210579	-0.215352	0.0481893	0.182722
PKD2L2	-0.165097	0.000854835	0.0210856	-0.132595	0.0370637	0.156574
SNHG31	-0.71231	0.000856351	0.0211008	-0.159279	0.0707151	0.230372
MAGI1	-1.02649	0.000857533	0.0211078	-0.0115981	0.944668	0.972687
LOC101927845	-0.70681	0.000861602	0.0211857	-0.189836	0.0444102	0.174638
ESS2	0.320105	0.000866614	0.0212866	0.170816	0.239467	0.46844
KCNE1	0.544202	0.000866726	0.021267	-0.0343824	0.571186	0.752663
DRICH1	0.415475	0.000867251	0.0212576	-0.136783	0.12057	0.315115
ELOVL2-AS1	-0.721248	0.000868752	0.0212722	-0.0838841	0.28253	0.513417
MCTP1	0.644093	0.000868895	0.0212535	-0.147038	0.0191484	0.105552
RHOU	-0.273484	0.000870741	0.0212764	-0.0950263	0.114117	0.305891
SERPINB9	0.353523	0.000871885	0.0212822	-0.157983	0.316118	0.546887
BCAS1	-0.295972	0.000873165	0.0212912	-0.115371	0.0484624	0.183283
SP140L	0.259932	0.000874604	0.0213042	-0.0140565	0.835818	0.918095
USP24	0.20378	0.000874656	0.0212833	-0.0747641	0.110155	0.298964
WWP1	-0.582565	0.000879778	0.0213857	-0.122789	0.00880658	0.0661001
TNNI1	-0.397922	0.000879968	0.0213682	-0.0987068	0.220254	0.447051
LINC01276	-0.722451	0.00088087	0.0213679	-0.0808562	0.525478	0.720257
TMEM97	-0.714263	0.000881512	0.0213614	-0.10055	0.453336	0.66552
NAMPT	-0.399816	0.000882396	0.0213607	-0.0817001	0.334796	0.564653
SBSPON	-0.721091	0.000882484	0.0213408	0.00824293	0.922642	0.961499
ABRAXAS2	0.278534	0.000883303	0.0213386	0.00363581	0.93348	0.96733
VAV1	0.445357	0.000884093	0.0213357	0.101743	0.0683059	0.225375
ZC3H7B	0.198847	0.000885823	0.0213554	0.171256	0.000265653	0.00888023
LOC105371849	0.994448	0.000889985	0.0214337	0.310842	0.00867561	0.0654526
POTEJ	-1.31617	0.000890059	0.0214135	-0.407665	0.017312	0.0990168
BOD1	-0.52215	0.000890915	0.0214121	-0.0374334	0.677061	0.822092
TRIQK	-0.69915	0.000893931	0.0214626	-0.123711	0.0685985	0.2258
DNAL1	-0.494138	0.000893934	0.0214407	-0.112831	0.04811	0.182657
LINC01810	-1.58751	0.00089487	0.0214412	0.0471105	0.898721	0.95022
ZNF813	-0.802339	0.000894951	0.0214212	-0.221044	0.0707119	0.230394
MGAT4C	-1.02723	0.000895355	0.021409	-0.385421	0.0211122	0.111675
ZC3H12C	0.394858	0.000896814	0.0214221	0.00636921	0.912158	0.956872
NECAB3	-0.466024	0.000897733	0.0214222	0.252161	0.0815323	0.250498
FAM182B	-0.577194	0.000899257	0.0214367	-0.194755	0.111017	0.300193
PARVA	-0.682219	0.000901451	0.0214672	-0.114763	0.240211	0.469503
ZNF266	0.319316	0.000902291	0.0214654	0.0996871	0.249415	0.479256
RPE	0.438116	0.000902829	0.0214564	0.0386926	0.644654	0.802197
IQCM	-0.949027	0.000903436	0.021449	-0.292236	0.0802114	0.248197
LOC100128885	-0.929354	0.000905595	0.0214785	0.209648	0.442726	0.657357
SCARA5	-0.910833	0.000909002	0.0215376	-0.0857676	0.145596	0.351837
LINC01677	-0.920787	0.000909807	0.0215349	-0.269704	0.146899	0.353927
TBX20	-0.727606	0.00090986	0.0215144	-0.219032	0.0683946	0.225477
LINC00332	0.800768	0.000910049	0.0214972	0.0411357	0.765598	0.87676
PPDPFL	-0.587161	0.000910151	0.0214779	-0.414505	0.000834399	0.0169726
SMYD1	0.352359	0.000912606	0.0215142	-0.0827924	0.361137	0.587145
ADAMTSL1	-0.879115	0.000913332	0.0215097	-0.181546	0.218424	0.444723
GPR149	-0.907199	0.000914841	0.0215236	-0.348276	0.0143498	0.0881874
LINC02516	-0.852649	0.000915239	0.0215113	0.036081	0.844209	0.922297
TBC1D1	0.16853	0.000918642	0.0215697	0.0108961	0.691869	0.832224
LOC105372582	-0.863937	0.000926255	0.0217267	-0.238949	0.32385	0.554087
OR1J2	-1.19734	0.000926276	0.0217054	-0.00464397	0.990226	0.995793
RAD52	0.304052	0.000928197	0.0217287	0.14217	0.00508337	0.0474576
RNF41	-0.483073	0.000928302	0.0217095	0.0917025	0.423965	0.642944
CPQ	-0.642089	0.000928641	0.0216958	-0.126352	0.096864	0.277619
NAALADL2	-0.721134	0.000929187	0.0216869	-0.392502	1.09614e-05	0.00229338
POTEKP	-1.5405	0.000931692	0.0217237	-0.316949	0.0453528	0.176625
NPSR1-AS1	-1.04292	0.000933106	0.0217351	-0.321069	0.0445634	0.174917
LRRIQ1	-0.9046	0.000933701	0.0217273	-0.291492	0.0226952	0.11655
LINC00533	-1.29035	0.000934565	0.0217259	-0.100884	0.752913	0.868814
FAM238A	0.838758	0.000934759	0.0217088	-0.119171	0.474726	0.683141
BICDL2	-0.766239	0.000936403	0.0217255	0.0178338	0.875177	0.937853
CCDC69	0.428534	0.000937106	0.0217203	0.177246	0.157906	0.36921
STAU2	-0.652173	0.000937252	0.0217022	-0.0839219	0.0066626	0.0556595
JAM2	0.615208	0.000941434	0.0217775	-0.0556097	0.475302	0.683549
PPM1K-DT	-0.4381	0.000942777	0.0217871	-0.146413	0.0221951	0.114939
FAM225B	0.460563	0.000943474	0.0217817	0.289422	0.00331583	0.0371592
CD55	0.501205	0.000943878	0.0217696	-0.104246	0.151696	0.360481
LINC01150	0.701111	0.000944064	0.0217525	0.142709	0.221213	0.448105
SLC44A1	0.174735	0.000944567	0.0217427	-0.0327453	0.414457	0.63448
FAM3D-AS1	-0.822564	0.000946688	0.0217701	0.135378	0.305284	0.536704
LINC01018	-0.759907	0.000947156	0.0217595	-0.0764402	0.572003	0.753189
LINC01297	-1.34318	0.000954561	0.0219081	-0.271766	0.159697	0.371248
PCDH7	-1.2873	0.000954969	0.0218961	-0.36577	0.00738726	0.0594456
MCM5	0.480488	0.000956508	0.0219099	0.0674137	0.305349	0.536698
SLC2A11	0.37801	0.000959374	0.0219541	-0.0613378	0.534306	0.726536
MXD1	0.407905	0.000961234	0.0219752	-0.00129977	0.984985	0.993122
EFEMP1	-0.891323	0.000962611	0.0219852	-0.4386	0.00231113	0.02961
HTRA2	1.04391	0.000964055	0.0219968	0.308723	0.115392	0.30797
LINC01989	0.638428	0.000964163	0.0219778	-0.016876	0.886444	0.943712
LOC102725254	-1.6022	0.000964965	0.0219748	0.220308	0.527747	0.722058
FLI1	0.673827	0.000965573	0.0219673	0.245936	0.000143033	0.00635997
INHBA-AS1	0.636146	0.00096616	0.0219593	-0.0881651	0.300896	0.531862
C8orf86	-1.20319	0.00096775	0.0219741	-0.175659	0.0842269	0.25556
IL4R	0.429529	0.0009682	0.021963	0.158358	0.000173756	0.00706881
DDX43	0.663652	0.000970121	0.0219853	0.254051	0.456263	0.668352
PKIB	-0.862666	0.000971015	0.0219843	-0.279908	0.000880205	0.0174647
NHSL1	-0.382611	0.00097216	0.021989	-0.0781155	0.170459	0.38593
KRT40	-0.923809	0.000972161	0.0219678	-0.376144	0.0323648	0.143773
NETO1	-1.2672	0.000974131	0.0219911	-0.415058	0.003694	0.0394179
CLMN	-0.282948	0.000977896	0.0220549	0.019362	0.715995	0.846258
SPA17	0.68058	0.000978677	0.0220513	-0.118578	0.199501	0.422038
C1orf100	-0.505164	0.000980216	0.0220648	-0.0269872	0.751669	0.868149
NTN4	-0.775552	0.00098261	0.0220974	-0.13882	0.155685	0.365988
TWISTNB	-0.620554	0.000987989	0.0221971	-0.114865	0.564505	0.748023
PRPF39	-0.335251	0.000988543	0.0221882	-0.151426	0.046718	0.179613
LINC01876	-1.0977	0.000989357	0.0221853	-0.322179	0.00290617	0.0339145
GPATCH2	-0.915989	0.000993789	0.0222633	-0.206696	0.00610776	0.052774
AXL	0.23488	0.000994762	0.0222639	-0.0497917	0.414553	0.634543
UIMC1	0.293318	0.000996016	0.0222707	0.0732944	0.174576	0.391317
APOBEC3B	0.410806	0.000996363	0.0222572	-0.061502	0.799803	0.897638
TOMM70	-0.330238	0.000996564	0.0222405	-0.0773976	0.188304	0.409402
FRG2DP	-2.07996	0.000996842	0.0222255	0.590557	0.193139	0.414149
TMTC2	-0.967513	0.000998559	0.0222426	-0.101711	0.357514	0.583888
TTL	0.259727	0.000999431	0.0222409	-0.0156988	0.740187	0.861811
CACNA1D	-0.413696	0.00100146	0.022265	-0.184473	0.00184405	0.0262048
HTT	0.222681	0.00100303	0.0222786	0.0765147	0.0202693	0.108913
ZNF837	-0.310141	0.00100304	0.0222579	0.00419319	0.969548	0.984889
LINC02403	-1.33568	0.00100366	0.0222505	-0.0315737	0.893306	0.947402
NR2F2-AS1	-0.94349	0.00100485	0.0222559	-0.209125	0.171724	0.387446
IRF2	0.338025	0.00100611	0.0222626	0.165022	0.000410924	0.011132
FOXO6	-0.791737	0.0010072	0.0222657	0.0508479	0.468544	0.678117
LOC105374960	-1.90727	0.00100917	0.0222883	0.153704	0.645036	0.802332
ADGRE2	0.572864	0.00100946	0.0222737	-0.0147727	0.874481	0.93775
ADGRE1	0.725532	0.00100962	0.0222564	-0.0482889	0.539792	0.730688
MANEA-DT	0.565471	0.00101007	0.0222453	-0.131501	0.100924	0.28401
ARHGAP5	-0.279611	0.00101116	0.0222483	-0.0667505	0.235373	0.464071
LINC02485	-1.41813	0.00101643	0.0223434	-0.0422441	0.888697	0.945337
RUSC2	0.229455	0.00101716	0.0223384	0.0810638	0.210852	0.435667
PLB1	-0.295397	0.00101722	0.0223188	-0.0638452	0.0777145	0.243721
SPAG1	-0.772142	0.00101795	0.022314	0.0248942	0.639847	0.799101
NMRK1	0.233566	0.00101819	0.0222983	-0.0107243	0.841187	0.920799
ITGAE	0.423174	0.00102208	0.0223627	0.0787717	0.17097	0.386676
SPDYE17	0.370945	0.00102316	0.0223654	0.108845	0.286511	0.517402
PTGFR	-1.46559	0.00102329	0.0223473	-0.172302	0.23409	0.462516
DCN	-1.13136	0.00102792	0.0224277	-0.238438	0.106436	0.292702
USP42	-0.410165	0.00103094	0.0224726	0.0691018	0.15156	0.360339
NKX2-5	-1.35134	0.001031	0.0224531	-0.388264	0.201503	0.424167
CACNA2D3	-0.562842	0.001032	0.022454	-0.269212	0.00114767	0.0204047
PAX6	-0.849963	0.001033	0.0224549	-0.0956085	0.351417	0.57934
LAMB4	-0.807607	0.00103513	0.0224803	-0.148957	0.0550541	0.197653
PCP4	-1.04994	0.00103653	0.0224898	-0.185373	0.105392	0.291335
ACTR3	0.254639	0.00103761	0.0224925	0.000492179	0.989415	0.995234
DAOA-AS1	-0.789064	0.00103863	0.0224936	0.119837	0.743948	0.863487
SLC15A1	-0.561548	0.00104913	0.0227002	-0.0956172	0.263056	0.493293
PRKCB	0.869471	0.00105267	0.0227557	-0.080178	0.32379	0.554025
TSKU	-0.783926	0.0010549	0.0227829	0.200647	0.300897	0.531823
LINC02451	-0.774539	0.00105669	0.0228007	-0.0312259	0.906369	0.954087
NAT1	-0.709799	0.00106377	0.0229323	-0.0952365	0.251129	0.481287
LRRC37A5P	-0.601822	0.00106694	0.0229794	-0.0746146	0.496579	0.698669
LEMD1-AS1	-0.837115	0.00106707	0.0229611	-0.299677	0.00175158	0.0254621
KLK14	-1.24569	0.00106773	0.0229543	0.503746	0.131727	0.33223
LOC101927040	-0.626688	0.00106796	0.0229382	-0.123128	0.0726632	0.234566
C5orf58	0.679875	0.00106907	0.0229409	0.133206	0.109117	0.297352
LRRC1	-0.491065	0.00106986	0.0229369	-0.122074	0.147562	0.355012
C6orf201	-0.658502	0.00107166	0.0229544	-0.145572	0.110538	0.299414
CYB5D2	0.610376	0.00107188	0.0229381	0.0621147	0.52717	0.721606
LINC01716	-1.1072	0.00107471	0.0229777	-0.0622582	0.464937	0.675441
PREX2	-0.635561	0.00107547	0.022973	-0.0801102	0.480314	0.687299
AGXT2	-0.713136	0.00107639	0.0229719	-0.151088	0.34932	0.577957
KCNS2	-0.675839	0.00107922	0.0230113	0.216307	0.291846	0.523206
SLC35F4	-1.04789	0.00108079	0.0230238	-0.363945	0.0162487	0.095356
DGKH	0.366002	0.00108146	0.0230171	-0.0438402	0.447977	0.661298
MTUS1	-0.895055	0.00108205	0.0230088	-0.0498789	0.513866	0.711752
LINC02113	-0.861949	0.0010832	0.0230123	0.0093635	0.954805	0.977754
ASNSP1	-2.08493	0.0010857	0.0230445	-0.0577171	0.822299	0.910587
LINC01049	-1.07004	0.00108575	0.0230247	-0.360151	0.0108119	0.074407
H4C4	-1.90371	0.00108839	0.02306	-0.098434	0.639414	0.798858
PDE10A	-1.00206	0.00109244	0.0231247	-0.190884	0.213151	0.438329
NPAT	0.243419	0.0010949	0.0231561	-0.0340154	0.427977	0.645645
UBASH3B	0.790747	0.00109558	0.0231494	0.1666	0.0136685	0.0855028
LINC00974	-0.745065	0.00109713	0.0231613	0.00757269	0.950911	0.975899
LOC101928438	0.345793	0.00109764	0.0231512	-0.191433	0.00697501	0.0574097
ARHGAP28	-1.18592	0.00109837	0.0231457	-0.260708	0.076732	0.242098
CHST9	-0.752182	0.00110097	0.0231797	-0.225258	0.0819803	0.25138
EEF1E1-BLOC1S5	0.660809	0.00110298	0.0232013	-0.109909	0.338448	0.568072
NLGN1	-0.871774	0.00110724	0.0232699	-0.359508	0.000571386	0.0134566
CDH1	-0.528843	0.00110852	0.023276	-0.0592987	0.417286	0.636771
DLG2	-1.0644	0.00111133	0.0233141	-0.296951	0.0153596	0.0915832
LINC01707	-1.10164	0.00111193	0.0233057	-0.527024	0.000220774	0.00805824
DYNLRB1	-0.232815	0.00111376	0.0233233	0.065193	0.161508	0.373752
FAM41AY2	-1.62813	0.00111633	0.0233562	-0.0890231	0.779652	0.886314
OR2W5	0.761797	0.00112159	0.0234453	0.539843	0.0759659	0.240685
SERPINA4	-0.711279	0.00112209	0.023435	-0.186722	0.6657	0.816036
NLRC5	0.626313	0.00112238	0.02342	0.165329	0.000160633	0.00674572
CDH7	-1.18148	0.00112266	0.0234051	-0.373739	0.00497343	0.0469172
CEACAM21	0.597109	0.00112783	0.0234919	0.313999	0.118173	0.311772
RAB29	-0.717858	0.00112976	0.0235112	0.110263	0.192027	0.412861
SLC7A13	-1.29063	0.00113107	0.0235176	-0.268315	0.15723	0.368364
PTN	-1.43219	0.00113612	0.0236016	-0.409664	0.000328197	0.00984716
MYO5B	-0.734534	0.00113656	0.0235898	-0.187414	0.0447895	0.175335
NTNG1	-0.632889	0.00113778	0.0235943	-0.289761	0.0111202	0.0753993
KDM1B	0.180594	0.00114141	0.0236486	0.072287	0.0486582	0.183608
NBPF3	0.266208	0.00114324	0.0236657	-0.0747965	0.317364	0.548112
CAV3	-0.805301	0.00114366	0.0236535	-0.231175	0.152988	0.362227
LINC00939	-1.15801	0.00114381	0.0236357	-0.133207	0.484609	0.68978
MIR217HG	-0.699859	0.00114438	0.0236267	-0.312944	0.00221062	0.0290367
CTNNA2	-0.799889	0.00114845	0.0236898	-0.324655	0.0224273	0.115732
AFDN	-0.615526	0.00114865	0.0236732	-0.0729579	0.511749	0.710458
VSIG10L2	-0.921329	0.00115597	0.0238029	0.102192	0.439683	0.654997
GPC6	-0.665866	0.00116154	0.0238967	-0.229206	0.0316663	0.141853
TUBB2A	-0.5478	0.0011638	0.0239223	0.0302896	0.836014	0.918095
TBC1D23	0.33078	0.00116455	0.0239167	-0.147771	0.0166023	0.0965126
SIX6	-1.78637	0.00116518	0.0239086	0.481883	0.144364	0.349978
SIX3-AS1	-1.56711	0.00116838	0.0239533	0.43518	0.286193	0.516987
LINC02050	-1.18172	0.00117055	0.0239768	-0.0595901	0.708703	0.842441
FRZB	-0.615313	0.0011732	0.0240102	-0.453429	0.000356068	0.010352
AQP4-AS1	-0.462775	0.00117384	0.0240023	-0.184095	0.135396	0.338173
DCAF13	-0.738879	0.00117509	0.024007	0.080639	0.396097	0.618123
CORO1C	0.240095	0.00117914	0.0240687	0.114109	0.0384378	0.160469
ATP8A2	-0.878526	0.00117942	0.0240533	-0.229267	0.0011665	0.0205988
KLHL5	0.328647	0.00118067	0.0240579	-0.0231089	0.755731	0.870651
KCNH6	-0.344909	0.00118087	0.0240411	0.0867483	0.283968	0.514793
SERPINA3	-1.07618	0.00118152	0.0240336	-0.208413	0.397289	0.619158
NPIPB15	0.717451	0.00118455	0.0240741	0.0728082	0.585211	0.761466
NR1D2	-0.377196	0.00118576	0.024078	0.0219514	0.704288	0.839877
LOC101928519	-1.09928	0.00118699	0.0240821	-0.319992	0.0465938	0.179371
CSN3	-1.44586	0.00118718	0.0240651	-0.361789	0.0645474	0.217319
VXN	-0.488318	0.00120092	0.0243225	-0.0946068	0.164769	0.37805
LOC101927078	-1.18737	0.00120354	0.0243545	-0.439995	0.00891555	0.066492
PLA2G1B	-1.00717	0.00120356	0.0243338	0.452663	0.148845	0.356816
PI4KA	0.232211	0.00120366	0.024315	0.0531902	0.14249	0.347555
LINC02483	-1.65501	0.00120473	0.0243156	-0.331774	0.395356	0.61746
LOC100421746	-0.697913	0.00120606	0.0243215	0.389107	0.214325	0.43951
ARHGEF33	0.473367	0.00120799	0.0243396	-0.10909	0.143659	0.349389
KRTAP26-1	-2.09592	0.00121403	0.0244401	-0.0849757	0.830994	0.915586
P2RX7	0.43731	0.00121834	0.0245058	0.0597246	0.167825	0.382292
KCND1	0.470981	0.00122065	0.0245313	-0.107079	0.557289	0.743041
TRANK1	0.203807	0.00122413	0.0245801	-0.0379292	0.184601	0.404502
ZNF564	0.266648	0.00122435	0.0245635	0.137255	0.0379375	0.158975
COX17	0.581721	0.00122456	0.0245467	0.286337	0.187527	0.408431
OPA1	0.312038	0.00122472	0.0245289	-0.075044	0.131658	0.332128
LOC100507477	-0.404228	0.00122505	0.0245147	-0.168996	0.00339263	0.0376775
NDUFB2	-0.854414	0.0012333	0.0246587	0.303802	0.443912	0.658283
PCGF2	-0.498482	0.00123551	0.0246818	0.159868	0.119969	0.314246
SPTA1	0.677251	0.0012394	0.0247384	-0.213328	0.0281394	0.132036
KLHDC7A	-0.894885	0.00123941	0.0247175	0.637145	0.0715752	0.23227
LCLAT1	-0.55105	0.0012398	0.0247042	-0.131034	0.000269255	0.0089623
FAM99B	0.45563	0.0012403	0.0246932	0.342735	0.018693	0.103774
CORO6	-0.783709	0.00124288	0.0247236	0.0553923	0.668201	0.817221
LOC101929161	-0.76876	0.00124475	0.0247398	-0.17355	0.0614958	0.210554
CCL18	0.918479	0.00124664	0.0247563	-0.326899	0.00829351	0.0636977
WFDC5	-0.551877	0.00124884	0.0247791	-0.101618	0.832111	0.916085
PRR5-ARHGAP8	-0.463876	0.00124913	0.0247638	0.0216914	0.776251	0.883991
HUNK	-0.950318	0.00125485	0.0248562	-0.202235	0.0390817	0.161831
GFOD1	0.465123	0.00125497	0.0248376	0.193062	7.88266e-05	0.00474844
RGS22	-0.840961	0.00125517	0.0248205	-0.278318	0.000109158	0.00552464
ARHGEF10L	-0.52482	0.00126084	0.0249116	0.0610995	0.495791	0.698231
CDH3	-0.423906	0.00126346	0.0249424	-0.0924452	0.102454	0.286628
CENPJ	0.266715	0.00126583	0.0249681	-0.0825434	0.285507	0.516225
SCGN	-0.39076	0.00126947	0.025019	-0.0583556	0.624997	0.78956
CRYBA4	0.766375	0.00127462	0.0250993	0.148394	0.184545	0.404494
PDLIM1	0.530934	0.00127525	0.0250907	0.0609933	0.264747	0.494959
PHB2	-0.616601	0.00127896	0.0251425	0.00777359	0.960109	0.980187
DDC	-0.606875	0.0012802	0.0251458	-0.17156	0.00768411	0.0609346
LRRC8C	0.537345	0.00128107	0.0251417	-0.0288012	0.61328	0.781372
MTBP	-0.630718	0.00128125	0.0251243	-0.255613	0.000984617	0.0188809
LINC01883	-1.43505	0.00128516	0.0251798	0.0452902	0.889835	0.945818
LIMCH1	-0.475652	0.00128719	0.0251986	-0.167573	0.0125197	0.0809534
COL4A5	-1.58106	0.00128967	0.0252261	-0.275308	0.0516611	0.190702
LINC01845	-0.546064	0.0012901	0.0252134	-0.110655	0.243867	0.473843
STX7	0.430919	0.0012903	0.0251963	-0.0285816	0.503934	0.704575
PDE9A	-0.3564	0.00129056	0.0251804	0.0791478	0.0915894	0.268747
PCDH10	-1.34909	0.00129226	0.0251927	0.000881145	0.997351	0.998928
IGSF21	-0.614364	0.00129255	0.0251774	-0.25106	0.00150301	0.023371
PLEKHH1	-0.41971	0.00129514	0.0252069	-0.14643	0.0163654	0.0958244
ADAM32	-0.884362	0.00129687	0.0252195	-0.281977	0.0249965	0.123366
LOC283177	-0.792021	0.00129754	0.0252117	-0.181715	0.0951157	0.274387
NLK	0.285456	0.00130066	0.0252513	-0.00616328	0.903465	0.952657
FAM155B	-0.868457	0.00130071	0.0252314	-0.0655217	0.883452	0.942454
CTSLP8	-0.934186	0.00130249	0.0252451	0.126251	0.773531	0.882609
CAMSAP2	-0.545512	0.00130303	0.0252347	-0.0353492	0.596504	0.769537
STX11	0.726294	0.00130405	0.0252336	0.00447554	0.946557	0.973391
DKFZP434A062	-0.418771	0.00130629	0.025256	0.12357	0.303284	0.53439
FEV	-1.25345	0.00130631	0.0252355	0.706409	0.0831886	0.253724
SLC32A1	-0.847567	0.00130867	0.0252604	0.387956	0.0774787	0.243307
COL14A1	-0.751534	0.00130996	0.0252644	-0.23628	0.000175617	0.00710748
FBXO28	-0.544436	0.00131272	0.0252969	0.0302302	0.676965	0.822104
LOC101927847	0.27785	0.00131456	0.0253114	0.00708505	0.9236	0.961899
MTMR14	0.302314	0.00131547	0.0253081	0.0642997	0.2297	0.457817
CEP85	0.264232	0.00131617	0.025301	0.0701925	0.305824	0.53725
UGT2B4	-1.03704	0.00131625	0.0252816	-0.209147	0.239292	0.468292
DTL	0.206037	0.00131834	0.0253012	-0.010972	0.858439	0.929094
CLEC7A	0.593995	0.00132534	0.0254147	0.323816	0.431173	0.648005
ZNF85	-1.07386	0.00132619	0.0254102	0.463255	0.22191	0.449169
CXCL13	-0.639026	0.00132737	0.0254119	-0.431778	8.52538e-06	0.00212527
LINC00383	-1.09425	0.00132817	0.0254066	-0.402693	0.010923	0.0746889
PIK3R6	0.672625	0.00132862	0.0253943	0.113935	0.184022	0.403952
ST3GAL5	0.266929	0.00133027	0.0254051	0.0276613	0.544304	0.733659
VPS33A	0.55924	0.00133114	0.0254011	0.0962731	0.0481095	0.182685
LOC101928253	-0.746759	0.00133269	0.0254101	-0.0787143	0.581543	0.759181
PLPP1	-0.633243	0.00133293	0.0253939	-0.0108079	0.850498	0.925285
TUSC3	-1.48877	0.00133708	0.0254524	-0.0829864	0.683694	0.826805
AGBL4	-0.842826	0.00133734	0.0254365	-0.294722	0.0116429	0.0775517
LINC00672	0.721958	0.00133743	0.0254177	-0.013229	0.909377	0.955537
SMIM14	-0.513799	0.00134197	0.0254833	-0.00200323	0.97968	0.990459
FGF17	-0.813739	0.0013447	0.0255144	0.206255	0.185074	0.405311
MYH11	0.422145	0.00134522	0.0255037	0.000731601	0.991186	0.996373
FEZF1	-2.43668	0.00134901	0.0255549	0.175076	0.697317	0.835519
CRTC3-AS1	0.290967	0.00135069	0.0255659	0.0373599	0.384736	0.608047
TXNDC8	0.63133	0.00135337	0.0255961	-0.0609591	0.436571	0.652184
LOC102724058	-0.780444	0.00135705	0.0256449	-0.156927	0.315231	0.545918
MANBA	0.2406	0.00135998	0.0256796	-0.0442895	0.248698	0.478468
RRN3P2	0.346447	0.00136931	0.0258349	0.0681156	0.33648	0.566351
SH3BP4	-0.529845	0.00137112	0.0258484	0.210485	0.0530489	0.193478
CAP2	-0.584142	0.00137504	0.0259014	-0.117306	0.0361481	0.154067
OC90	-1.05439	0.00137673	0.0259123	-0.184203	0.0968194	0.277559
C1orf21	-0.678913	0.0013776	0.025908	-0.104079	0.0366093	0.155382
MYH14	-0.508621	0.00137996	0.0259316	-0.0488426	0.654317	0.808554
PRG2	0.945265	0.00138019	0.025915	0.258487	0.0800808	0.247891
MRPL13	-0.587231	0.0013804	0.0258982	-0.177417	0.0265731	0.127574
KLRB1	0.638481	0.0013819	0.0259056	-0.374429	0.00391903	0.0409245
RPS6KC1	-0.351578	0.00138609	0.0259634	-0.11938	0.00513108	0.0477698
GCOM1	-0.550264	0.00138659	0.0259521	-0.00788293	0.946394	0.973395
RUBCN	0.284973	0.00138728	0.0259442	0.0430389	0.290001	0.521175
FRS2	-0.398025	0.00138943	0.0259637	-0.0802895	0.0203084	0.108999
MDFIC2	-1.05142	0.00138981	0.0259501	-0.276962	0.0440101	0.173676
DIO2-AS1	-1.028	0.00139161	0.025963	-0.171146	0.227216	0.455384
HOXA7	-2.38996	0.0013928	0.0259646	-0.0362161	0.902154	0.952088
KIAA0319	-0.297349	0.0013929	0.0259458	-0.161669	0.00374742	0.0397526
PDE1A	-0.855842	0.00139683	0.0259983	-0.330193	0.00144633	0.0228844
LINC01291	0.287783	0.0013982	0.0260032	-0.00224232	0.975101	0.987747
ZFHX4-AS1	-0.959151	0.00140311	0.0260739	-0.398912	0.000276364	0.00910834
ITGAL	0.425603	0.00140387	0.0260673	0.05858	0.276418	0.507387
LRRC4C	-0.652636	0.00140645	0.0260944	-0.274943	0.0391304	0.161947
PSCA	-1.0807	0.00140718	0.0260875	0.103201	0.272897	0.503568
THSD7A	-1.00561	0.00140937	0.0261074	-0.246212	0.0554158	0.198587
SLC26A4-AS1	-1.11855	0.00141119	0.0261204	0.235726	0.392323	0.614772
UNC5C	-0.866644	0.00141394	0.0261506	-0.241333	0.0113362	0.0762024
COQ7	-0.731424	0.00141693	0.0261852	0.545883	0.168511	0.38326
TBCCD1	0.441945	0.00142076	0.0262354	-0.187538	0.0527655	0.193106
MYOZ3	0.318779	0.00143203	0.0264226	0.0747103	0.257598	0.488216
ABCA8	0.458527	0.00143299	0.0264195	-0.214792	0.00619158	0.0531845
FNIP2	-0.263621	0.00143492	0.0264343	-0.0611762	0.237595	0.466139
CCDC134	0.383884	0.00143548	0.0264238	0.154326	0.0556775	0.199159
LINC02729	-1.81348	0.00143783	0.0264464	0.2496	0.51471	0.712289
CELSR1	-0.416965	0.00143841	0.0264363	0.0526618	0.231724	0.460129
LMX1B	-0.766201	0.00143917	0.0264294	-0.164653	0.00395393	0.0410512
KLRF2	0.585006	0.00143929	0.026411	0.0700856	0.538171	0.729211
AANAT	0.502435	0.00143937	0.0263919	0.0998665	0.33333	0.563518
PLCL2	0.415154	0.00144236	0.0264259	-0.066199	0.0943395	0.272954
CYB5A	-0.458706	0.00144339	0.0264242	0.119259	0.109441	0.297891
LINC01419	-1.249	0.00144448	0.0264234	-0.28889	0.270964	0.501421
SPAM1	-1.3882	0.00144747	0.0264576	-0.301128	0.0699304	0.228419
ENPP1	-0.89235	0.00145182	0.0265164	-0.164244	0.242081	0.471741
CBX3	-0.561256	0.00145284	0.0265143	-0.0232756	0.773539	0.882576
LOC101928697	-1.09601	0.00145593	0.0265501	-0.226059	0.34539	0.574905
LINC01006	-0.804129	0.00145685	0.0265461	-0.0505286	0.489019	0.692817
ZFHX3	-0.42654	0.00145956	0.0265748	-0.0156184	0.66931	0.817852
NXPE1	-0.979213	0.00146516	0.0266562	-0.343423	0.0280054	0.131592
PRNCR1	-0.816063	0.00146536	0.0266391	0.00669872	0.936571	0.968862
UQCR10	0.923135	0.00146874	0.0266798	0.54754	0.0777271	0.243728
RTCA-AS1	1.12348	0.00147839	0.0268343	0.244833	0.440728	0.656052
CEP135	0.350702	0.00147894	0.0268235	-0.212909	0.00925845	0.0679466
PIK3CG	0.406425	0.00147923	0.026808	-0.0021038	0.968517	0.984183
NOL4	-1.19013	0.00148085	0.0268166	-0.371201	0.0182766	0.10236
RPS21	0.556939	0.00148449	0.0268617	1.11054	0.000344038	0.0101152
TTC23L	-0.541724	0.00148989	0.0269387	-0.0898833	0.347504	0.576582
NCKAP5L	0.274276	0.00149018	0.0269231	0.137939	0.0168846	0.0974043
SLC26A3	-1.04513	0.00149301	0.0269535	-0.0727686	0.341196	0.570966
AARD	-1.3067	0.00149941	0.0270482	-0.0287465	0.927254	0.963777
LINC01037	-1.28572	0.0015009	0.0270543	-0.446636	0.00267445	0.0322213
PAGE2B	0.861342	0.0015022	0.0270569	0.388054	0.277771	0.508675
XAF1	0.292564	0.00150936	0.027165	0.171042	0.0476054	0.181536
LINC01467	-0.852954	0.00151004	0.0271564	-0.150707	0.184316	0.404294
ZSCAN22	0.388413	0.00151149	0.0271616	-0.0211829	0.75852	0.872962
SFTPB	0.4632	0.00151287	0.0271656	0.264313	0.0254925	0.124815
ANKRD12	0.264348	0.00151319	0.0271505	-0.0114959	0.684209	0.827044
LINC02226	-0.779334	0.00151404	0.0271449	-0.291175	0.11757	0.310986
KLK15	-1.04061	0.00152004	0.0272318	-0.201784	0.280507	0.511288
DLAT	0.240028	0.00152151	0.0272373	0.120961	0.130976	0.331086
SOCS2-AS1	-0.99906	0.00152254	0.0272348	0.0775625	0.66832	0.817281
FOXF2	-1.90483	0.0015227	0.027217	-0.0997646	0.692528	0.832548
B3GALT5	-1.18959	0.00152271	0.0271964	-0.044785	0.74295	0.863184
PGM5P4	0.457124	0.00152314	0.0271833	-0.164402	0.048296	0.182949
TMEM163	0.756568	0.00152336	0.0271666	-0.0750244	0.380665	0.605123
ST18	-0.952528	0.00152385	0.0271547	-0.183727	0.00744053	0.0597307
CAMK2N1	-2.63618	0.00152682	0.0271869	0.319813	0.421354	0.640602
HEPACAM2	-0.751204	0.00152749	0.0271782	-0.128584	0.393116	0.61548
MGC27382	-1.05924	0.00153107	0.0272213	-0.210934	0.181232	0.400529
FEZF2	-0.905712	0.00153166	0.0272111	0.199468	0.547184	0.735469
WDFY3-AS2	-0.688318	0.00153269	0.0272087	-0.0388264	0.749396	0.86689
LOC642484	0.649221	0.00153276	0.0271894	-0.155033	0.0555728	0.198936
MARCHF9	-0.54429	0.00153402	0.0271911	-0.34111	0.320024	0.550758
MUCL1	-0.6912	0.00153784	0.0272383	-0.104997	0.604288	0.775269
TM7SF3	0.264495	0.0015395	0.027247	0.0333712	0.414488	0.634485
MINDY2	0.231971	0.0015413	0.0272584	-0.0662288	0.148419	0.356086
SLC22A2	-0.763207	0.00154366	0.0272794	-0.14038	0.405643	0.625811
KLHDC1	0.366977	0.00154453	0.0272743	-0.00063812	0.991182	0.996412
VPS53	0.40526	0.00154676	0.0272932	0.118843	0.006655	0.0556158
ERAL1	0.782222	0.00154689	0.0272748	0.260408	0.0296717	0.136494
IFI16	0.738508	0.0015491	0.0272932	-0.00779393	0.903381	0.95274
LHFPL3-AS2	-0.581847	0.001556	0.0273943	0.0629952	0.444757	0.658993
CNIH3	-0.417763	0.00155843	0.0274165	-0.108283	0.0018095	0.0258392
EDARADD	-0.724969	0.00155886	0.0274034	-0.131068	0.0130992	0.0829827
ST3GAL2	0.339425	0.00156299	0.0274555	0.217616	0.00104526	0.0193779
TYW1B	-0.498648	0.00156501	0.0274703	-0.0749144	0.0165541	0.0963279
POTEE	-1.32741	0.001569	0.0275198	-0.368772	0.00184759	0.0261916
CENPU	0.376348	0.00157032	0.0275223	-0.0402618	0.532756	0.725481
NPIPB11	0.464302	0.00157313	0.0275509	0.0788538	0.151789	0.360481
LINC01720	-0.985451	0.00157372	0.0275407	-0.452418	0.00051906	0.012871
P4HA3	-0.449082	0.00157406	0.027526	-0.0269544	0.719834	0.848869
CLIC4	0.357284	0.00157639	0.0275462	0.129972	0.000278334	0.00910922
LINC01821	-1.16435	0.00157647	0.0275271	-0.119555	0.560324	0.745433
TRIM25	0.300241	0.00157826	0.0275378	0.0638409	0.383664	0.607172
SUSD1	0.239833	0.00158433	0.0276233	-0.0332549	0.451903	0.66454
PCAT4	-0.670636	0.00158574	0.0276273	-0.201963	0.188449	0.409488
ZFAND1	-0.862274	0.00158579	0.0276076	-0.162433	0.0712955	0.231748
HNRNPC	-0.273209	0.00158681	0.0276048	0.0956921	0.00834771	0.0639673
NKX2-6	-1.33247	0.00158703	0.0275882	0.36626	0.336903	0.566778
COL4A3	-1.1828	0.00159193	0.0276528	-0.116	0.348378	0.577173
ADAL	0.457227	0.00159356	0.0276607	-0.21828	0.00864577	0.0653115
LINC00609	-0.86269	0.00160274	0.0277994	-0.39229	0.00280884	0.0331585
RORB	-1.32265	0.00160284	0.0277806	-0.352855	0.00721286	0.058484
EPYC	-0.679514	0.00160463	0.0277911	-0.450016	0.00236951	0.0300784
CDCA3	0.779922	0.00160834	0.0278347	-0.111593	0.457656	0.669387
CSPP1	-0.535335	0.00160901	0.0278258	-0.0804615	0.146776	0.353775
UBR5	-0.518922	0.00160986	0.02782	-0.0500217	0.210209	0.434913
KSR1	0.47002	0.00161168	0.0278309	0.149784	0.00140378	0.0227173
SRPRA	0.515807	0.00161182	0.0278128	0.0638153	0.630663	0.793425
FAM171B	-0.869254	0.0016127	0.0278075	-0.275073	0.0378075	0.158686
SNX12	0.209052	0.00161713	0.0278635	-0.136746	0.259659	0.490376
CCDC198	-0.591829	0.00161729	0.0278457	-0.559381	0.0450958	0.176004
LOC100128006	-0.982849	0.00161987	0.0278695	-0.084328	0.813227	0.90516
LOC101928135	-1.07956	0.0016204	0.0278582	-0.344591	0.0218363	0.114166
NAXD	-0.331359	0.0016204	0.0278379	0.136277	0.0185371	0.103178
NELL2	-1.02893	0.00162185	0.0278424	-0.334681	0.0291326	0.135021
ODAM	-1.64557	0.0016224	0.0278313	0.251334	0.510746	0.709822
CRISPLD1	-0.96528	0.00162435	0.0278445	-0.383827	0.000954914	0.0185083
IRF2BP2	-1.34442	0.00162629	0.0278574	-0.288474	0.433396	0.649886
CYLD	0.337814	0.00162759	0.0278593	-0.0462283	0.377677	0.602048
ETS2	0.274523	0.00163022	0.0278839	0.225731	0.000395311	0.0109366
MRPS18C	0.874308	0.00163233	0.0278996	-0.132021	0.497783	0.699691
LOC101927066	-0.647448	0.00163319	0.0278939	-0.141696	0.016449	0.0960265
LRRC57	0.464457	0.00163363	0.0278811	-0.0963763	0.214844	0.440228
LOC100130964	-1.51165	0.00163517	0.0278871	-0.203856	0.54131	0.731644
ADCY2	-1.35283	0.00163603	0.0278815	-0.178239	0.083757	0.254959
LANCL1-AS1	-0.852017	0.00163802	0.0278952	-0.172387	0.197435	0.419522
LOC101927870	-1.06592	0.00164051	0.0279173	-0.2073	0.106402	0.292677
ZNF267	0.396918	0.00164434	0.0279622	-0.0425307	0.544948	0.734064
CMKLR1	0.525482	0.00164828	0.0280089	-0.0522725	0.561902	0.74639
SYNPR	-0.975697	0.00164968	0.0280122	-0.307786	0.0357562	0.153232
LINC02427	0.467393	0.0016517	0.0280263	0.00431161	0.942419	0.971566
ATAD2	-0.533006	0.00165175	0.0280068	-0.0155884	0.754853	0.870025
TTC27	0.405453	0.00165512	0.0280437	-0.0537751	0.408147	0.628266
CYP4Z2P	-0.805636	0.00165664	0.0280491	-0.237903	0.0362976	0.154479
MGME1	-0.274284	0.00165825	0.0280562	-0.028045	0.72291	0.850698
LAT	0.902031	0.00165948	0.0280566	0.553026	0.000293492	0.00928125
TBX5-AS1	-1.33883	0.00165974	0.028041	0.10446	0.794159	0.894259
LOC101927881	-1.12253	0.0016642	0.028096	-0.0693897	0.807694	0.901915
SNHG28	0.426682	0.00166592	0.0281047	-0.168905	0.10622	0.292383
RANBP3L	-0.754267	0.00166996	0.0281526	-0.238252	0.00140383	0.0227025
TRPC6	0.600383	0.00167383	0.0281976	-0.201909	0.106214	0.292402
FCHSD2	0.389148	0.00167466	0.0281914	-0.0274421	0.466651	0.676672
MYLIP	-0.470605	0.00167768	0.0282218	-0.0930197	0.226009	0.454209
POLD2	-0.621695	0.00168265	0.0282852	0.00792921	0.970523	0.98541
AMTN	-1.34063	0.0016827	0.0282657	-0.055585	0.797453	0.896116
CALML6	-0.816197	0.00168302	0.0282508	0.412552	0.0929111	0.270929
LSAMP	-0.913379	0.00168507	0.028265	-0.281982	0.0305342	0.138772
ATP5F1D	-0.669755	0.00168825	0.0282981	0.254671	0.157861	0.369177
CDK11A	0.179097	0.0016898	0.0283039	0.117956	0.337464	0.567395
SYT17	-0.489867	0.00169086	0.0283013	-0.0162438	0.86728	0.934132
ZEB1-AS1	0.564871	0.00169265	0.0283111	0.0522109	0.678476	0.823171
TMA7	0.58634	0.00169282	0.0282937	0.424988	0.0689871	0.226348
PTGIS	-0.25382	0.00169455	0.0283024	-0.0249798	0.748411	0.866306
LUM	-0.92307	0.00169523	0.0282936	-0.0236089	0.908068	0.954932
PCSK2	-0.80858	0.00169535	0.0282756	-0.317097	0.00315416	0.0358272
SMIM3	0.30809	0.00169878	0.0283126	-0.0169237	0.870606	0.935693
GOLPH3	-0.329408	0.00170444	0.0283868	0.125446	0.0122405	0.0798529
LGALSL	0.485333	0.00170887	0.0284404	-0.0503864	0.66293	0.814516
ZNF778	0.489455	0.0017094	0.028429	0.178866	0.0111954	0.07569
ISL2	-0.761943	0.00171254	0.028461	0.132502	0.507442	0.707496
NSMCE2	-0.585174	0.00171424	0.028469	-0.0680616	0.0109797	0.074858
TAX1BP1	-0.451492	0.00172071	0.0285563	-0.0608564	0.209519	0.4341
CLEC2D	0.359173	0.00172415	0.0285931	0.0132608	0.858697	0.929201
OVOL2	-0.547434	0.00172635	0.0286093	-0.050902	0.543518	0.733275
PAFAH2	0.378303	0.00172722	0.0286035	-0.00867341	0.810464	0.903372
BIN3	0.327224	0.00172891	0.0286113	0.194836	2.18526e-06	0.00138398
SIPA1L2	-0.431028	0.00173505	0.0286925	0.0602137	0.586861	0.762851
DDIT4L	-1.23488	0.00173667	0.0286992	0.136924	0.669924	0.818176
LMO3	-0.908935	0.00173893	0.0287162	-0.324957	0.06957	0.227655
RPS14	0.461217	0.0017398	0.0287104	0.0371369	0.712396	0.844219
LINC01102	0.603368	0.00173987	0.0286912	-0.107502	0.145437	0.351668
LOC100507377	-0.813245	0.00174116	0.0286923	-0.327654	0.0161479	0.094907
ZNF766	-0.445438	0.0017503	0.0288228	-0.0983591	0.301856	0.532836
ATP6V1H	-0.725232	0.00175097	0.0288135	-0.0839961	0.100261	0.282723
SLC9A2	-0.623683	0.00175363	0.0288371	-0.247172	0.000297625	0.00933633
FAM13C	-1.37671	0.00175565	0.02885	-0.257175	0.122325	0.317892
PPP1R1C	-0.303917	0.00175685	0.0288495	-0.238196	0.000466161	0.0120171
PDILT	-0.938515	0.00175973	0.0288766	0.0759843	0.649578	0.805373
ZNF248	-0.444667	0.00176483	0.02894	-0.192288	0.0419379	0.168651
GBP4	0.782964	0.00176521	0.0289259	-0.11919	0.207569	0.431853
PC	-0.40495	0.00176814	0.0289537	0.110473	0.0279503	0.131439
COL27A1	-0.268754	0.00177235	0.0290024	-0.047647	0.420597	0.639949
TRPS1	-0.635619	0.0017794	0.0290974	-0.162476	0.00459652	0.0445452
LOC102724467	0.428747	0.00178211	0.0291214	0.0968244	0.237896	0.466495
LINC01994	-1.36982	0.00178284	0.0291131	-0.343653	0.0136659	0.0855094
PAPSS2	0.446991	0.00178351	0.0291037	-0.00344208	0.945161	0.972724
SIGLEC6	0.604494	0.0017836	0.029085	-0.0921034	0.353354	0.581023
LOC401021	-0.88725	0.00178727	0.0291246	-0.0314969	0.928222	0.964312
DKFZp434L192	-1.26246	0.0017882	0.0291195	0.115468	0.715666	0.84621
CHRDL1	-0.908182	0.00178909	0.0291137	-0.149334	0.428402	0.64587
IGFBP7	0.335133	0.00179081	0.0291215	0.0588574	0.382645	0.606543
CYP27B1	-0.90032	0.00179354	0.0291456	-0.0815198	0.834164	0.917224
SEPTIN7P2	-0.580618	0.00179437	0.0291389	-0.162825	0.0052604	0.0486452
OR5M1	-1.32889	0.00179692	0.0291602	-0.293534	0.35048	0.578529
ROBO1	-1.06796	0.00179738	0.0291474	-0.300526	0.0138605	0.0861747
OR2T29	0.979521	0.00179798	0.0291369	-0.116722	0.720775	0.849422
UBE2Q2L	-0.630701	0.00179861	0.029127	-0.0942491	0.460358	0.67137
RPA1	0.189207	0.00179868	0.029108	0.0493622	0.236207	0.464934
[truncated: 21,985 more rows]

## Sheet: Table S8
Table S8. Gene set enrichment analysis in EpiGroup 1 showing significant methylation decreases in estrogen and androgen response genes and increase in immune responses after 3-month treatment
[truncated: 19 more rows]

[truncated: 1 more sheets: Table S9]
